# Supplementary material for: Investigation of Distinctive Morpho-Physio and Biochemical Alterations in Desi Chickpea at Seedling Stage Under Irrigation, Heat, and Combined Stress
Source: Front Plant Sci. 2021 Sep 27;12:692745. doi: 10.3389/fpls.2021.692745 (PMC8503603; doi:10.3389/fpls.2021.692745)
Supplement: Supplementary file 2 [file Table_2.xls]

## Sheet: Sheet1
	Table S2: Correlation matrix (Pearson)
	Correlation matrix (Pearson):
	CONTROL+IRRIGATION
	Variables	S.L	R.L	S.F.W	S.D.W	Sh.F wt	sh.d wt	R.F.W	R.D.W	T.Wp	O.p	Tr.P	R.W.C	FO	fm	Fv	tm	fv/fm	lyco	chl a	chl b	total chl	T.car	TOS	SOD	Pro	est	cat	protein	MDA	TPC	POD	APX	S.L.I	R.L.I	S.F.W.I	S.D.W.I	Sh.F wt.I	sh.d wt.I	R.F.W.I	R.D.W.I	T.Wp.I	O.p.I	Tr.P.I	R.W.C.I	FO.I	fm.I	Fv.I	tm.I
1	S.L	1	0.401573	0.26483	-0.0968314	0.502465	0.28998	0.0208328	-0.338044	-0.344034	-0.125479	0.19489	0.0137858	0.00751187	-0.108687	-0.200644	0.725085	-0.306028	-0.0538345	-0.0188239	-0.146354	-0.117262	0.0778012	-0.0955066	-0.272605	-0.0198217	-0.391589	0.0252504	-0.038691	0.295769	-0.389261	0.0978014	-0.461518	0.0335104	0.101628	0.328151	0.455356	0.357785	0.400997	0.307467	0.426929	0.285491	0.0477028	-0.013391	-0.277558	0.274947	0.120501	0.0298167	0.0142762
2	R.L	0.401573	1	0.472432	0.481826	0.0319571	0.490816	0.554141	0.387086	-0.748739	-0.290052	0.408201	0.130142	-0.416673	-0.362304	-0.374716	0.23385	-0.350985	-0.153319	0.0572814	-0.25191	-0.178106	-0.0554074	-0.038465	-0.391302	-0.295927	-0.488653	0.460561	0.0365391	-0.111418	-0.122888	-0.254586	-0.562251	-0.462692	0.253989	0.452424	0.524297	0.421002	0.427845	0.452579	0.50937	0.0159222	0.0463895	0.045263	0.285488	0.492724	0.451996	0.436785	-0.346681
3	S.F.W	0.26483	0.472432	1	0.60442	0.571892	0.397478	0.871372	0.631713	-0.457281	0.132205	0.54012	0.495256	0.0083898	0.276204	0.247489	0.220661	-0.0941796	-0.0393467	-0.0218605	-0.0328645	-0.0309975	-0.0577193	-0.506899	-0.0338201	-0.181446	-0.506446	-0.262413	-0.0474043	-0.139426	-0.616871	-0.0794234	0.0369413	0.167708	0.0969588	0.39445	0.403463	0.378535	0.1631	0.390031	0.47933	0.328206	0.369186	0.315346	-0.124524	0.112089	0.144706	0.0848316	-0.293849
4	S.D.W	-0.0968314	0.481826	0.60442	1	0.246866	0.831957	0.585762	0.928406	-0.701182	0.0930515	0.725107	0.369898	-0.0250907	0.167425	0.0875091	-0.355809	-0.344285	-0.187585	-0.195188	-0.214084	-0.215889	-0.18964	-0.095167	0.191701	-0.186176	-0.667593	0.316365	0.292	-0.529021	-0.163738	-0.578434	-0.000929948	-0.39865	-0.178799	0.59569	0.516558	0.683608	0.485547	0.544609	0.468191	-0.31964	-0.228306	-0.169026	0.0244753	0.258699	0.387206	0.299	0.0163098
5	Sh.F wt	0.502465	0.0319571	0.571892	0.246866	1	0.454861	0.0958584	0.0621201	-0.0340589	0.587345	0.58313	0.314521	0.654299	0.763233	0.663386	0.0884112	-0.123128	0.353827	0.210145	0.334632	0.31233	0.374103	-0.479003	0.00735339	0.367383	-0.17843	-0.561701	-0.237754	0.370834	-0.684666	0.0823149	0.386971	0.0133439	-0.108235	0.251688	0.244353	0.25509	-0.0173704	0.243491	0.351371	0.377065	-0.123586	-0.214008	-0.167584	-0.341724	-0.372393	-0.512152	0.38298
6	sh.d wt	0.28998	0.490816	0.397478	0.831957	0.454861	1	0.21026	0.566233	-0.737837	0.172067	0.832721	0.115971	0.104753	0.195285	0.0630788	-0.178743	-0.465008	-0.161544	-0.165446	-0.244228	-0.231145	-0.0817818	0.0409228	0.0399063	-0.0801145	-0.624719	0.337887	0.239256	-0.287045	-0.201707	-0.548647	-0.093718	-0.581009	-0.184633	0.700953	0.663685	0.807412	0.641238	0.639652	0.592397	-0.396643	-0.471226	-0.407467	0.0585874	0.190313	0.259835	0.114473	0.301558
7	R.F.W	0.0208328	0.554141	0.871372	0.585762	0.0958584	0.21026	1	0.729374	-0.5345	-0.190861	0.306628	0.412839	-0.381144	-0.121327	-0.0964533	0.214875	-0.0406381	-0.259361	-0.15221	-0.240015	-0.224411	-0.293781	-0.328594	-0.0454355	-0.439893	-0.50781	0.0175282	0.0846753	-0.390969	-0.339031	-0.145604	-0.186615	0.195518	0.182384	0.3281	0.343423	0.306753	0.208296	0.327641	0.371475	0.172733	0.521889	0.510639	-0.05087	0.340389	0.398309	0.409244	-0.585613
8	R.D.W	-0.338044	0.387086	0.631713	0.928406	0.0621201	0.566233	0.729374	1	-0.547527	0.0230024	0.519526	0.47184	-0.107425	0.11794	0.0877566	-0.408872	-0.200046	-0.170484	-0.179166	-0.154478	-0.165921	-0.226952	-0.168781	0.258058	-0.222923	-0.573382	0.2437	0.273556	-0.59366	-0.108162	-0.491876	0.0613801	-0.203123	-0.141969	0.415513	0.322915	0.474826	0.291879	0.380681	0.298805	-0.209217	-0.0235876	0.0217769	-0.00287573	0.256862	0.401209	0.36752	-0.17772
9	T.Wp	-0.344034	-0.748739	-0.457281	-0.701182	-0.0340589	-0.737837	-0.5345	-0.547527	1	0.415679	-0.518587	0.0831125	0.469729	0.367367	0.39537	-0.235965	0.215934	0.476801	0.239789	0.574947	0.50454	0.354876	-0.164076	0.10297	0.543946	0.654837	-0.502594	-0.315433	0.586073	-0.023243	0.35624	0.61271	0.396968	-0.231567	-0.781925	-0.746641	-0.848709	-0.726254	-0.73416	-0.663883	0.396646	0.0718381	-0.0127521	-0.11207	-0.488826	-0.53249	-0.506773	0.278529
10	O.p	-0.125479	-0.290052	0.132205	0.0930515	0.587345	0.172067	-0.190861	0.0230024	0.415679	1	0.562089	0.103893	0.521891	0.708221	0.576962	-0.314796	-0.323439	0.191764	-0.0980105	0.25903	0.172792	0.0938395	-0.154694	-0.223123	0.323816	0.241112	-0.395099	-0.19615	0.585439	-0.655907	-0.310223	0.854882	0.0118759	-0.432477	-0.175778	-0.0256389	-0.22834	-0.124424	-0.150146	0.0295107	-0.000873089	-0.147779	-0.155292	0.111878	-0.459214	-0.381107	-0.572716	0.568324
11	Tr.P	0.19489	0.408201	0.54012	0.725107	0.58313	0.832721	0.306628	0.519526	-0.518587	0.562089	1	0.0220891	0.0634708	0.331723	0.182863	-0.0813593	-0.500426	-0.25331	-0.310194	-0.279324	-0.296371	-0.234493	0.00377838	-0.303393	-0.190228	-0.368817	0.0856113	0.102444	0.0174133	-0.595477	-0.61559	0.246491	-0.349824	-0.19599	0.545807	0.654866	0.557125	0.54346	0.526467	0.631454	-0.361516	-0.204253	-0.134393	0.207089	0.0128174	0.125952	-0.0775644	0.280993
12	R.W.C	0.0137858	0.130142	0.495256	0.369898	0.314521	0.115971	0.412839	0.47184	0.0831125	0.103893	0.0220891	1	0.420722	0.359646	0.305989	-0.304054	-0.282418	0.491354	0.246385	0.522786	0.466268	0.395632	-0.663727	0.497969	0.509663	-0.537721	-0.081369	-0.0965576	0.0397596	-0.218129	-0.0372988	0.189238	0.0657265	-0.421913	-0.176261	-0.229952	-0.0871858	-0.210536	-0.206799	-0.211372	0.618964	0.0681747	-0.0661191	-0.427013	0.136746	0.0901805	0.0609025	0.0550218
13	FO	0.00751187	-0.416673	0.0083898	-0.0250907	0.654299	0.104753	-0.381144	-0.107425	0.469729	0.521891	0.0634708	0.420722	1	0.903246	0.87293	-0.481872	0.1412	0.790842	0.566539	0.794295	0.759279	0.763843	-0.435582	0.429007	0.831397	0.168522	-0.570904	-0.245988	0.340315	-0.14784	0.293596	0.566939	-0.0873774	-0.214517	-0.146186	-0.330312	-0.130219	-0.512137	-0.148542	-0.193357	0.449175	-0.481932	-0.607103	-0.219421	-0.541246	-0.58969	-0.618584	0.562101
14	fm	-0.108687	-0.362304	0.276204	0.167425	0.763233	0.195285	-0.121327	0.11794	0.367367	0.708221	0.331723	0.359646	0.903246	1	0.968507	-0.464319	0.169816	0.620677	0.422865	0.65154	0.611743	0.566602	-0.450876	0.272592	0.611341	0.198514	-0.694001	-0.238361	0.282399	-0.384388	0.172229	0.732615	-0.00702579	-0.146399	-0.0216505	-0.170999	-0.0517037	-0.449513	-0.00914039	-0.00315179	0.33884	-0.33018	-0.422864	-0.0891884	-0.614968	-0.588634	-0.648497	0.466759
15	Fv	-0.200644	-0.374716	0.247489	0.0875091	0.663386	0.0630788	-0.0964533	0.0877566	0.39537	0.576962	0.182863	0.305989	0.87293	0.968507	1	-0.474172	0.391686	0.690543	0.571171	0.719542	0.703155	0.643379	-0.483958	0.311629	0.604712	0.322394	-0.778754	-0.308122	0.21581	-0.240972	0.358117	0.683622	0.000723996	0.0206392	-0.0640519	-0.277873	-0.11929	-0.606468	-0.0403981	-0.0703142	0.401001	-0.274764	-0.378402	-0.0026097	-0.692203	-0.672677	-0.666241	0.349833
16	tm	0.725085	0.23385	0.220661	-0.355809	0.0884112	-0.178743	0.214875	-0.408872	-0.235965	-0.314796	-0.0813593	-0.304054	-0.481872	-0.464319	-0.474172	1	-0.0215435	-0.454757	-0.308421	-0.482597	-0.451851	-0.370053	0.0978704	-0.475472	-0.50012	-0.114845	-0.0372669	0.0218743	0.145378	-0.346244	0.187558	-0.511397	0.475971	0.34167	0.181422	0.381708	0.134811	0.34683	0.194975	0.352257	0.15168	0.539464	0.533819	-0.204779	0.315358	0.216588	0.197009	-0.419037
17	fv/fm	-0.306028	-0.350985	-0.0941796	-0.344285	-0.123128	-0.465008	-0.0406381	-0.200046	0.215934	-0.323439	-0.500426	-0.282418	0.1412	0.169816	0.391686	-0.0215435	1	0.276651	0.530461	0.281874	0.35661	0.307595	-0.0848618	0.232192	0.0119792	0.584838	-0.581664	-0.167304	-0.275894	0.406703	0.781677	-0.0172743	0.222493	0.675935	-0.0328474	-0.334818	-0.137946	-0.618218	0.00973542	-0.143892	0.208086	0.0789624	0.0367377	0.124657	-0.460142	-0.468053	-0.238121	-0.337449
18	lyco	-0.0538345	-0.153319	-0.0393467	-0.187585	0.353827	-0.161544	-0.259361	-0.170484	0.476801	0.191764	-0.25331	0.491354	0.790842	0.620677	0.690543	-0.454757	0.276651	1	0.894346	0.987064	0.993907	0.977177	-0.665679	0.441681	0.92365	0.212316	-0.526906	-0.590286	0.41618	0.157456	0.588343	0.36721	-0.26138	-0.0892604	-0.443879	-0.647903	-0.433187	-0.790553	-0.436043	-0.491784	0.715519	-0.213126	-0.383595	0.0945455	-0.565259	-0.675433	-0.597864	0.385627
19	chl a	-0.0188239	0.0572814	-0.0218605	-0.195188	0.210145	-0.165446	-0.15221	-0.179166	0.239789	-0.0980105	-0.310194	0.246385	0.566539	0.422865	0.571171	-0.308421	0.530461	0.894346	1	0.840923	0.909745	0.93769	-0.531711	0.304091	0.683654	0.303933	-0.481022	-0.550238	0.216394	0.328022	0.738783	0.0694677	-0.345391	0.309003	-0.23493	-0.506583	-0.279927	-0.759116	-0.21069	-0.310383	0.635522	-0.193236	-0.344852	0.272095	-0.50463	-0.622018	-0.462758	0.104186
20	chl b	-0.146354	-0.25191	-0.0328645	-0.214084	0.334632	-0.244228	-0.240015	-0.154478	0.574947	0.25903	-0.279324	0.522786	0.794295	0.65154	0.719542	-0.482597	0.281874	0.987064	0.840923	1	0.989695	0.932273	-0.69419	0.462512	0.924259	0.250761	-0.58231	-0.604693	0.439322	0.115689	0.575068	0.475044	-0.162825	-0.152611	-0.533574	-0.718881	-0.524704	-0.843158	-0.522575	-0.563537	0.728194	-0.134941	-0.304155	0.0701626	-0.605442	-0.698495	-0.626947	0.389268
21	total chl	-0.117262	-0.178106	-0.0309975	-0.215889	0.31233	-0.231145	-0.224411	-0.165921	0.50454	0.172792	-0.296371	0.466268	0.759279	0.611743	0.703155	-0.451851	0.35661	0.993907	0.909745	0.989695	1	0.96334	-0.673264	0.435296	0.889975	0.272801	-0.57402	-0.609506	0.3943	0.175549	0.636667	0.382829	-0.216307	-0.0353198	-0.471514	-0.685558	-0.476615	-0.847722	-0.456662	-0.514466	0.72682	-0.154655	-0.324591	0.125824	-0.598012	-0.700462	-0.603431	0.32621
22	T.car	0.0778012	-0.0554074	-0.0577193	-0.18964	0.374103	-0.0817818	-0.293781	-0.226952	0.354876	0.0938395	-0.234493	0.395632	0.763843	0.566602	0.643379	-0.370053	0.307595	0.977177	0.93769	0.932273	0.96334	1	-0.593928	0.388302	0.878341	0.197166	-0.477781	-0.553289	0.376742	0.202404	0.625957	0.214833	-0.341196	0.0338324	-0.31065	-0.536339	-0.306432	-0.713614	-0.303871	-0.375983	0.680883	-0.295509	-0.46256	0.113677	-0.517291	-0.64831	-0.55944	0.352987
23	TOS	-0.0955066	-0.038465	-0.506899	-0.095167	-0.479003	0.0409228	-0.328594	-0.168781	-0.164076	-0.154694	0.00377838	-0.663727	-0.435582	-0.450876	-0.483958	0.0978704	-0.0848618	-0.665679	-0.531711	-0.69419	-0.673264	-0.593928	1	-0.476051	-0.611951	0.252529	0.58328	0.751568	-0.31454	0.149275	-0.471698	-0.377991	0.0384494	0.296729	0.422231	0.49959	0.315824	0.526413	0.45295	0.42294	-0.756548	-0.422123	-0.275648	-0.0910917	0.487377	0.54534	0.537992	-0.269379
24	SOD	-0.272605	-0.391302	-0.0338201	0.191701	0.00735339	0.0399063	-0.0454355	0.258058	0.10297	-0.223123	-0.303393	0.497969	0.429007	0.272592	0.311629	-0.475472	0.232192	0.441681	0.304091	0.462512	0.435296	0.388302	-0.476051	1	0.5181	-0.321289	-0.158722	-0.156166	-0.367175	0.490728	0.285885	0.164084	-0.089696	-0.378002	-0.212041	-0.495653	0.00723812	-0.31112	-0.293252	-0.530624	0.204324	-0.105199	-0.15619	-0.264791	-0.25801	-0.251149	-0.175987	0.320315
25	Pro	-0.0198217	-0.295927	-0.181446	-0.186176	0.367383	-0.0801145	-0.439893	-0.222923	0.543946	0.323816	-0.190228	0.509663	0.831397	0.611341	0.604712	-0.50012	0.0119792	0.92365	0.683654	0.924259	0.889975	0.878341	-0.611951	0.5181	1	0.0897553	-0.401303	-0.55545	0.504005	0.126967	0.388469	0.47476	-0.283706	-0.422553	-0.534683	-0.664795	-0.446364	-0.638626	-0.555168	-0.595324	0.58217	-0.278225	-0.422391	-0.001885	-0.542794	-0.640842	-0.640068	0.653833
26	est	-0.391589	-0.488653	-0.506446	-0.667593	-0.17843	-0.624719	-0.50781	-0.573382	0.654837	0.241112	-0.368817	-0.537721	0.168522	0.198514	0.322394	-0.114845	0.584838	0.212316	0.303933	0.250761	0.272801	0.197166	0.252529	-0.321289	0.0897553	1	-0.45684	-0.181726	0.340636	0.122951	0.420348	0.334888	0.179479	0.415717	-0.347638	-0.386789	-0.554064	-0.605637	-0.256298	-0.223297	0.0177901	-0.0770929	-0.0850758	0.323675	-0.517137	-0.516212	-0.41081	-0.0347337
27	cat	0.0252504	0.460561	-0.262413	0.316365	-0.561701	0.337887	0.0175282	0.2437	-0.502594	-0.395099	0.0856113	-0.081369	-0.570904	-0.694001	-0.778754	-0.0372669	-0.581664	-0.526906	-0.481022	-0.58231	-0.57402	-0.477781	0.58328	-0.158722	-0.401303	-0.45684	1	0.563408	-0.376249	0.290956	-0.682939	-0.580355	-0.355661	-0.160293	0.296972	0.409886	0.365524	0.697253	0.2617	0.207476	-0.56896	-0.278322	-0.166125	-0.0513145	0.782368	0.803601	0.761354	-0.156379
28	protein	-0.038691	0.0365391	-0.0474043	0.292	-0.237754	0.239256	0.0846753	0.273556	-0.315433	-0.19615	0.102444	-0.0965576	-0.245988	-0.238361	-0.308122	0.0218743	-0.167304	-0.590286	-0.550238	-0.604693	-0.609506	-0.553289	0.751568	-0.156166	-0.55545	-0.181726	0.563408	1	-0.594996	-0.0570989	-0.57277	-0.405441	0.251715	0.212042	0.646043	0.641145	0.57922	0.602249	0.654972	0.581327	-0.511992	-0.431443	-0.339919	-0.58069	0.746987	0.807543	0.788139	-0.445196
29	MDA	0.295769	-0.111418	-0.139426	-0.529021	0.370834	-0.287045	-0.390969	-0.59366	0.586073	0.585439	0.0174133	0.0397596	0.340315	0.282399	0.21581	0.145378	-0.275894	0.41618	0.216394	0.439322	0.3943	0.376742	-0.31454	-0.367175	0.504005	0.340636	-0.376249	-0.594996	1	-0.430521	0.17596	0.448758	0.0194681	-0.294545	-0.584252	-0.349429	-0.639796	-0.35498	-0.546323	-0.302763	0.456754	0.161268	0.0679549	0.204426	-0.404658	-0.508467	-0.617422	0.459936
30	TPC	-0.389261	-0.122888	-0.616871	-0.163738	-0.684666	-0.201707	-0.339031	-0.108162	-0.023243	-0.655907	-0.595477	-0.218129	-0.14784	-0.384388	-0.240972	-0.346244	0.406703	0.157456	0.328022	0.115689	0.175549	0.202404	0.149275	0.490728	0.126967	0.122951	0.290956	-0.0570989	-0.430521	1	0.316261	-0.337603	-0.405872	0.112143	-0.187891	-0.434988	-0.0871348	-0.231425	-0.222745	-0.487559	-0.205955	-0.218422	-0.183946	0.253665	-0.0703542	-0.0851419	0.106451	0.00965265
31	POD	0.0978014	-0.254586	-0.0794234	-0.578434	0.0823149	-0.548647	-0.145604	-0.491876	0.35624	-0.310223	-0.61559	-0.0372988	0.293596	0.172229	0.358117	0.187558	0.781677	0.588343	0.738783	0.575068	0.636667	0.625957	-0.471698	0.285885	0.388469	0.420348	-0.682939	-0.57277	0.17596	0.316261	1	-0.033495	0.16794	0.429169	-0.352037	-0.564853	-0.385912	-0.745768	-0.329022	-0.399013	0.64463	0.260355	0.130369	0.0975877	-0.539576	-0.666814	-0.475053	-0.0940265
32	APX	-0.461518	-0.562251	0.0369413	-0.000929948	0.386971	-0.093718	-0.186615	0.0613801	0.61271	0.854882	0.246491	0.189238	0.566939	0.732615	0.683622	-0.511397	-0.0172743	0.36721	0.0694677	0.475044	0.382829	0.214833	-0.377991	0.164084	0.47476	0.334888	-0.580355	-0.405441	0.448758	-0.337603	-0.033495	1	0.0743062	-0.49959	-0.475916	-0.444415	-0.471029	-0.462641	-0.464906	-0.379192	0.104854	0.0291302	0.00729751	0.176475	-0.712313	-0.612383	-0.715989	0.591628
33	S.L.I	0.0335104	-0.462692	0.167708	-0.39865	0.0133439	-0.581009	0.195518	-0.203123	0.396968	0.0118759	-0.349824	0.0657265	-0.0873774	-0.00702579	0.000723996	0.475971	0.222493	-0.26138	-0.345391	-0.162825	-0.216307	-0.341196	0.0384494	-0.089696	-0.283706	0.179479	-0.355661	0.251715	0.0194681	-0.405872	0.16794	0.0743062	1	0.145826	-0.129247	-0.0299122	-0.224247	-0.108162	-0.0880469	0.0149753	0.277588	0.490708	0.45448	-0.632655	0.149807	0.137854	0.153329	-0.459714
34	R.L.I	0.101628	0.253989	0.0969588	-0.178799	-0.108235	-0.184633	0.182384	-0.141969	-0.231567	-0.432477	-0.19599	-0.421913	-0.214517	-0.146399	0.0206392	0.34167	0.675935	-0.0892604	0.309003	-0.152611	-0.0353198	0.0338324	0.296729	-0.378002	-0.422553	0.415717	-0.160293	0.212042	-0.294545	0.112143	0.429169	-0.49959	0.145826	1	0.456894	0.299983	0.236232	-0.117202	0.531992	0.481775	0.0565943	-0.033688	-0.0480491	0.0929742	0.107388	0.0641787	0.24464	-0.718046
35	S.F.W.I	0.328151	0.452424	0.39445	0.59569	0.251688	0.700953	0.3281	0.415513	-0.781925	-0.175778	0.545807	-0.176261	-0.146186	-0.0216505	-0.0640519	0.181422	-0.0328474	-0.443879	-0.23493	-0.533574	-0.471514	-0.31065	0.422231	-0.212041	-0.534683	-0.347638	0.296972	0.646043	-0.584252	-0.187891	-0.352037	-0.475916	-0.129247	0.456894	1	0.906522	0.950595	0.663938	0.992389	0.920575	-0.41924	-0.412889	-0.341055	-0.201892	0.462779	0.512379	0.481841	-0.336685
36	S.D.W.I	0.455356	0.524297	0.403463	0.516558	0.244353	0.663685	0.343423	0.322915	-0.746641	-0.0256389	0.654866	-0.229952	-0.330312	-0.170999	-0.277873	0.381708	-0.334818	-0.647903	-0.506583	-0.718881	-0.685558	-0.536339	0.49959	-0.495653	-0.664795	-0.386789	0.409886	0.641145	-0.349429	-0.434988	-0.564853	-0.444415	-0.0299122	0.299983	0.906522	1	0.844686	0.840633	0.906386	0.958596	-0.469495	-0.236938	-0.144734	-0.189541	0.588069	0.636485	0.525298	-0.315225
37	Sh.F wt.I	0.357785	0.421002	0.378535	0.683608	0.25509	0.807412	0.306753	0.474826	-0.848709	-0.22834	0.557125	-0.0871858	-0.130219	-0.0517037	-0.11929	0.134811	-0.137946	-0.433187	-0.279927	-0.524704	-0.476615	-0.306432	0.315824	0.00723812	-0.446364	-0.554064	0.365524	0.57922	-0.639796	-0.0871348	-0.385912	-0.471029	-0.224247	0.236232	0.950595	0.844686	1	0.736889	0.905134	0.795612	-0.45348	-0.398812	-0.318618	-0.227584	0.444405	0.49801	0.445375	-0.162287
38	sh.d wt.I	0.400997	0.427845	0.1631	0.485547	-0.0173704	0.641238	0.208296	0.291879	-0.726254	-0.124424	0.54346	-0.210536	-0.512137	-0.449513	-0.606468	0.34683	-0.618218	-0.790553	-0.759116	-0.843158	-0.847722	-0.713614	0.526413	-0.31112	-0.638626	-0.605637	0.697253	0.602249	-0.35498	-0.231425	-0.745768	-0.462641	-0.108162	-0.117202	0.663938	0.840633	0.736889	1	0.616936	0.651595	-0.640251	-0.137842	-0.00244075	-0.197984	0.68033	0.739896	0.586586	-0.0928442
39	R.F.W.I	0.307467	0.452579	0.390031	0.544609	0.243491	0.639652	0.327641	0.380681	-0.73416	-0.150146	0.526467	-0.206799	-0.148542	-0.00914039	-0.0403981	0.194975	0.00973542	-0.436043	-0.21069	-0.522575	-0.456662	-0.303871	0.45295	-0.293252	-0.555168	-0.256298	0.2617	0.654972	-0.546323	-0.222745	-0.329022	-0.464906	-0.0880469	0.531992	0.992389	0.906386	0.905134	0.616936	1	0.945097	-0.394251	-0.407239	-0.340675	-0.186208	0.457477	0.504138	0.483196	-0.396703
40	R.D.W.I	0.426929	0.50937	0.47933	0.468191	0.351371	0.592397	0.371475	0.298805	-0.663883	0.0295107	0.631454	-0.211372	-0.193357	-0.00315179	-0.0703142	0.352257	-0.143892	-0.491784	-0.310383	-0.563537	-0.514466	-0.375983	0.42294	-0.530624	-0.595324	-0.223297	0.207476	0.581327	-0.302763	-0.487559	-0.399013	-0.379192	0.0149753	0.481775	0.920575	0.958596	0.795612	0.651595	0.945097	1	-0.320934	-0.259378	-0.20143	-0.161372	0.465935	0.502428	0.427308	-0.392684
41	T.Wp.I	0.285491	0.0159222	0.328206	-0.31964	0.377065	-0.396643	0.172733	-0.209217	0.396646	-0.000873089	-0.361516	0.618964	0.449175	0.33884	0.401001	0.15168	0.208086	0.715519	0.635522	0.728194	0.72682	0.680883	-0.756548	0.204324	0.58217	0.0177901	-0.56896	-0.511992	0.456754	-0.205955	0.64463	0.104854	0.277588	0.0565943	-0.41924	-0.469495	-0.45348	-0.640251	-0.394251	-0.320934	1	0.334215	0.128936	-0.224396	-0.218482	-0.38067	-0.310246	-0.0840135
42	O.p.I	0.0477028	0.0463895	0.369186	-0.228306	-0.123586	-0.471226	0.521889	-0.0235876	0.0718381	-0.147779	-0.204253	0.0681747	-0.481932	-0.33018	-0.274764	0.539464	0.0789624	-0.213126	-0.193236	-0.134941	-0.154655	-0.295509	-0.422123	-0.105199	-0.278225	-0.0770929	-0.278322	-0.431443	0.161268	-0.218422	0.260355	0.0291302	0.490708	-0.033688	-0.412889	-0.236938	-0.398812	-0.137842	-0.407239	-0.259378	0.334215	1	0.977722	0.113061	-0.0673238	-0.0713002	-0.051898	-0.322414
43	Tr.P.I	-0.013391	0.045263	0.315346	-0.169026	-0.214008	-0.407467	0.510639	0.0217769	-0.0127521	-0.155292	-0.134393	-0.0661191	-0.607103	-0.422864	-0.378402	0.533819	0.0367377	-0.383595	-0.344852	-0.304155	-0.324591	-0.46256	-0.275648	-0.15619	-0.422391	-0.0850758	-0.166125	-0.339919	0.0679549	-0.183946	0.130369	0.00729751	0.45448	-0.0480491	-0.341055	-0.144734	-0.318618	-0.00244075	-0.340675	-0.20143	0.128936	0.977722	1	0.168933	-0.022177	0.00976024	0.0144901	-0.320519
44	R.W.C.I	-0.277558	0.285488	-0.124524	0.0244753	-0.167584	0.0585874	-0.05087	-0.00287573	-0.11207	0.111878	0.207089	-0.427013	-0.219421	-0.0891884	-0.0026097	-0.204779	0.124657	0.0945455	0.272095	0.0701626	0.125824	0.113677	-0.0910917	-0.264791	-0.001885	0.323675	-0.0513145	-0.58069	0.204426	0.253665	0.0975877	0.176475	-0.632655	0.0929742	-0.201892	-0.189541	-0.227584	-0.197984	-0.186208	-0.161372	-0.224396	0.113061	0.168933	1	-0.489348	-0.430441	-0.400378	0.218937
45	FO.I	0.274947	0.492724	0.112089	0.258699	-0.341724	0.190313	0.340389	0.256862	-0.488826	-0.459214	0.0128174	0.136746	-0.541246	-0.614968	-0.692203	0.315358	-0.460142	-0.565259	-0.50463	-0.605442	-0.598012	-0.517291	0.487377	-0.25801	-0.542794	-0.517137	0.782368	0.746987	-0.404658	-0.0703542	-0.539576	-0.712313	0.149807	0.107388	0.462779	0.588069	0.444405	0.68033	0.457477	0.465935	-0.218482	-0.0673238	-0.022177	-0.489348	1	0.972041	0.948574	-0.569305
46	fm.I	0.120501	0.451996	0.144706	0.387206	-0.372393	0.259835	0.398309	0.401209	-0.53249	-0.381107	0.125952	0.0901805	-0.58969	-0.588634	-0.672677	0.216588	-0.468053	-0.675433	-0.622018	-0.698495	-0.700462	-0.64831	0.54534	-0.251149	-0.640842	-0.516212	0.803601	0.807543	-0.508467	-0.0851419	-0.666814	-0.612383	0.137854	0.0641787	0.512379	0.636485	0.49801	0.739896	0.504138	0.502428	-0.38067	-0.0713002	0.00976024	-0.430441	0.972041	1	0.960755	-0.554058
47	Fv.I	0.0298167	0.436785	0.0848316	0.299	-0.512152	0.114473	0.409244	0.36752	-0.506773	-0.572716	-0.0775644	0.0609025	-0.618584	-0.648497	-0.666241	0.197009	-0.238121	-0.597864	-0.462758	-0.626947	-0.603431	-0.55944	0.537992	-0.175987	-0.640068	-0.41081	0.761354	0.788139	-0.617422	0.106451	-0.475053	-0.715989	0.153329	0.24464	0.481841	0.525298	0.445375	0.586586	0.483196	0.427308	-0.310246	-0.051898	0.0144901	-0.400378	0.948574	0.960755	1	-0.702029
48	tm.I	0.0142762	-0.346681	-0.293849	0.0163098	0.38298	0.301558	-0.585613	-0.17772	0.278529	0.568324	0.280993	0.0550218	0.562101	0.466759	0.349833	-0.419037	-0.337449	0.385627	0.104186	0.389268	0.32621	0.352987	-0.269379	0.320315	0.653833	-0.0347337	-0.156379	-0.445196	0.459936	0.00965265	-0.0940265	0.591628	-0.459714	-0.718046	-0.336685	-0.315225	-0.162287	-0.0928442	-0.396703	-0.392684	-0.0840135	-0.322414	-0.320519	0.218937	-0.569305	-0.554058	-0.702029	1
49	fv/fm.I	-0.276146	-0.0768502	-0.187791	-0.336326	-0.395222	-0.508245	0.00850753	-0.159266	0.1286	-0.633449	-0.712445	-0.0751486	0.000871414	-0.116136	0.121982	-0.0747484	0.852726	0.376812	0.656909	0.351677	0.443619	0.420857	-0.114196	0.300678	0.0980728	0.394677	-0.251412	-0.154608	-0.320073	0.655111	0.762577	-0.316033	0.037623	0.638834	-0.131364	-0.435842	-0.206825	-0.61432	-0.0978567	-0.287436	0.331593	0.0572475	-0.0136159	0.117828	-0.176792	-0.245915	0.0317744	-0.459776
50	lyco.I	0.213727	0.318146	0.308703	-0.167624	0.114575	-0.279042	0.306057	-0.0621447	0.0778216	-0.298071	-0.350982	0.492398	0.13231	0.0253126	0.139981	0.124317	0.226331	0.634945	0.697307	0.613	0.654793	0.633498	-0.79339	0.248939	0.457845	-0.124352	-0.345737	-0.684576	0.272539	0.125301	0.658205	-0.115125	-0.0884167	0.0958249	-0.407725	-0.490948	-0.380242	-0.556822	-0.407533	-0.394848	0.836506	0.445316	0.282244	0.170424	-0.210749	-0.35413	-0.236266	-0.115649
51	chl a.I	0.094451	0.194866	-0.0434892	-0.290691	-0.23931	-0.371964	0.0903567	-0.182738	0.0617292	-0.576397	-0.598001	0.283529	-0.0433501	-0.256449	-0.113304	0.0834057	0.297311	0.515313	0.624404	0.483228	0.535943	0.532703	-0.586093	0.397047	0.39187	-0.0985292	-0.123193	-0.613136	0.0863574	0.522823	0.679203	-0.291561	-0.181567	0.0663606	-0.47761	-0.602239	-0.388198	-0.499816	-0.500082	-0.580693	0.606029	0.380784	0.265675	0.212153	-0.158557	-0.297268	-0.130847	-0.0853517
52	chl b.I	0.172941	0.313972	0.37584	-0.129705	0.128176	-0.285691	0.379388	-0.00136158	0.0691793	-0.288141	-0.333789	0.512844	0.128256	0.0558147	0.178434	0.118591	0.270031	0.618024	0.689005	0.603693	0.645456	0.608763	-0.804304	0.248374	0.417561	-0.116089	-0.384759	-0.656839	0.226717	0.0893179	0.658979	-0.0941469	-0.0359206	0.137125	-0.375977	-0.470518	-0.363068	-0.57094	-0.370868	-0.35881	0.844683	0.473719	0.310307	0.152209	-0.209722	-0.340606	-0.216343	-0.176846
53	total chl.I	0.156823	0.290946	0.274503	-0.176222	0.0337781	-0.316626	0.312883	-0.0497483	0.0691155	-0.372986	-0.413493	0.465965	0.0860748	-0.0258736	0.105624	0.112507	0.284806	0.607816	0.690928	0.588354	0.634197	0.605402	-0.768483	0.294906	0.422314	-0.114634	-0.325725	-0.663439	0.195601	0.207357	0.682679	-0.149387	-0.075743	0.122072	-0.413515	-0.518703	-0.379855	-0.567844	-0.415616	-0.427926	0.804534	0.462108	0.307031	0.172417	-0.20191	-0.338517	-0.199563	-0.15737
54	T.car.I	0.228303	0.291238	0.199023	-0.238661	0.0376634	-0.317888	0.218971	-0.141659	0.0986002	-0.361189	-0.429215	0.447536	0.101689	-0.051839	0.0635948	0.13953	0.214674	0.62494	0.68837	0.597761	0.640737	0.630973	-0.74602	0.266906	0.470487	-0.116226	-0.285418	-0.681991	0.279088	0.210799	0.672054	-0.168953	-0.109583	0.0731591	-0.450407	-0.52921	-0.407665	-0.545695	-0.455107	-0.454287	0.80989	0.426466	0.268338	0.16633	-0.188688	-0.344571	-0.219865	-0.0898681
55	TOS.I	0.390122	-0.254693	0.120455	-0.021787	0.600309	0.270804	-0.212872	-0.213719	0.0639709	0.491977	0.404331	-0.0679302	0.276516	0.330548	0.206512	0.208423	-0.282426	0.0333536	-0.174655	0.050208	-0.00769449	0.0199333	-0.365511	0.103054	0.254158	-0.183385	-0.372514	-0.477863	0.45063	-0.372061	0.00980105	0.448992	-0.0410954	-0.536242	-0.156509	-0.0255467	0.00349735	0.129781	-0.21572	-0.104017	0.00528304	0.184667	0.193122	0.0915632	-0.495704	-0.484819	-0.666554	0.725209
56	SOD.I	-0.465297	-0.12746	0.556299	0.493162	-0.0167994	-0.00702097	0.685066	0.737322	-0.0422006	0.0561754	0.0911858	0.54532	-0.0566967	0.161131	0.159987	-0.231441	0.0278216	-0.160664	-0.283312	-0.0572247	-0.118866	-0.304059	-0.267584	0.372988	-0.193081	-0.331652	-0.0980042	0.240489	-0.467244	-0.212477	-0.229704	0.269381	0.440436	-0.189618	0.0347132	-0.01696	0.0672309	-0.0156059	0.02087	-0.0155487	0.0628011	0.343882	0.347831	-0.351423	0.149896	0.277144	0.278162	-0.315106
57	Pro.I	-0.129638	-0.0716638	0.0949866	-0.117758	-0.0252525	-0.360272	0.130361	0.0663337	0.470835	0.190158	-0.249394	0.631263	0.222963	0.153117	0.109513	-0.155216	-0.233851	0.24075	0.022465	0.305277	0.240149	0.131807	-0.0888597	-0.0488933	0.235784	0.0202036	0.029801	0.251799	0.234252	-0.326261	-0.145602	0.144918	0.442426	-0.143068	-0.277469	-0.187149	-0.385573	-0.250341	-0.227039	-0.130494	0.480578	0.0084689	-0.0981189	-0.539506	0.355808	0.297366	0.289465	-0.267867
58	est.I	-0.00375344	-0.132692	0.2119	0.421021	-0.0744788	0.316519	0.301666	0.413482	-0.451473	-0.315623	0.113839	0.0488034	-0.279259	-0.223957	-0.267301	0.114682	-0.0694611	-0.469641	-0.501471	-0.448903	-0.477082	-0.483836	-0.0355951	0.526193	-0.331039	-0.616716	0.187086	0.214216	-0.631402	0.161173	-0.200739	-0.14532	0.124265	-0.303134	0.255456	0.195793	0.481071	0.472091	0.159012	0.0260068	-0.366443	0.221075	0.314216	-0.2733	0.163253	0.260464	0.224577	0.0390156
59	cat.I	-0.0374972	-0.3147	-0.400571	0.210543	0.0817349	0.48964	-0.534941	-0.0151322	-0.0787587	0.301719	0.355264	-0.244609	0.167135	0.103202	-0.038845	-0.315666	-0.403477	-0.17594	-0.363787	-0.18654	-0.239369	-0.169229	0.244424	0.257538	0.141178	-0.19618	0.27008	0.0753619	-0.0288692	0.154084	-0.442614	0.263479	-0.412844	-0.616203	0.0598118	0.0864664	0.256611	0.404198	-0.0198791	-0.0914172	-0.62612	-0.448205	-0.332138	0.0729605	-0.177338	-0.0903688	-0.244517	0.77962
60	protein.I	-0.570888	-0.161098	0.160249	0.323803	-0.185323	-0.0846449	0.305286	0.537713	0.240656	0.228107	-0.00440196	0.63733	0.0321107	0.0946487	0.04622	-0.519299	-0.333277	0.105381	-0.180882	0.21484	0.116962	-0.0822323	-0.392198	0.440604	0.23087	-0.310907	0.0920511	-0.114578	-0.045252	-0.0123955	-0.328925	0.481813	0.0621436	-0.693423	-0.484405	-0.43182	-0.363334	-0.163122	-0.51925	-0.519035	0.0900288	0.276964	0.271359	-0.0658919	-0.00788498	0.0868845	0.0362127	0.172225
61	MDA.I	-0.236097	-0.280809	0.329468	-0.232408	0.360246	-0.433653	0.184324	-0.0548448	0.484684	0.27352	-0.18362	0.238677	0.463032	0.601371	0.73721	-0.113828	0.629049	0.611349	0.615301	0.673224	0.679297	0.536683	-0.657286	0.164271	0.395292	0.460445	-0.909813	-0.58729	0.291005	-0.174825	0.689376	0.525951	0.283235	0.241396	-0.378817	-0.521436	-0.4834	-0.835894	-0.327026	-0.290817	0.664813	0.352346	0.222662	0.167875	-0.693776	-0.710249	-0.608522	-0.0501299
62	TPC.I	0.278927	-0.189081	-0.151928	-0.496029	0.252637	-0.36768	-0.335449	-0.490648	0.630947	0.297608	-0.293982	0.452136	0.442728	0.223883	0.164527	0.0345124	-0.292088	0.603703	0.319194	0.632792	0.569929	0.537074	-0.529397	0.104582	0.73371	0.039878	-0.275196	-0.552569	0.816893	-0.190538	0.279855	0.316649	0.0901532	-0.49174	-0.724574	-0.582685	-0.673508	-0.44632	-0.725116	-0.581433	0.694298	0.175536	0.0300636	-0.135545	-0.242013	-0.393274	-0.453574	0.439973
63	POD.I	0.138785	-0.442475	0.214985	-0.336688	0.300884	-0.333043	0.0809122	-0.277134	0.335042	0.380922	0.0534263	-0.156509	-0.0575098	0.131188	0.0909523	0.496085	0.0389991	-0.232312	-0.371919	-0.13372	-0.200998	-0.316558	-0.241816	-0.150062	-0.14833	0.153858	-0.562319	-0.320698	0.38218	-0.530147	0.154362	0.440881	0.639124	-0.198514	-0.314065	-0.110881	-0.306596	-0.0682442	-0.308482	-0.119417	0.139006	0.677702	0.682089	-0.079119	-0.36394	-0.330751	-0.428495	0.113552
64	APX.I	0.124091	0.23741	0.199913	-0.194506	0.0691375	-0.20607	0.201226	-0.150948	0.117921	0.26072	0.137867	-0.027599	-0.282293	-0.152859	-0.162688	0.302781	-0.256234	0.0188661	-0.0267535	0.0590844	0.0382499	-0.042325	-0.448032	-0.353838	0.0301888	0.0300013	-0.207013	-0.730912	0.626038	-0.301697	0.0822532	0.268247	-0.0543077	-0.265445	-0.52874	-0.260409	-0.51637	-0.142897	-0.519261	-0.289593	0.248156	0.712245	0.694125	0.56632	-0.307393	-0.321515	-0.398393	0.169895
65	yield	0.131274	-0.683314	-0.00426983	-0.50851	0.445106	-0.406088	-0.271391	-0.483468	0.531973	0.210553	-0.285818	-0.0887543	0.532477	0.533734	0.587602	0.222734	0.587898	0.303825	0.250752	0.346839	0.33244	0.294912	-0.211184	0.175848	0.257379	0.462335	-0.827127	-0.170711	0.222748	-0.210378	0.632546	0.332866	0.594998	0.228206	-0.136025	-0.250943	-0.197807	-0.47981	-0.107818	-0.099191	0.406445	0.0869849	0.00100225	-0.355081	-0.518572	-0.569478	-0.52421	0.0717881
	Values in bold are different from 0 with a significance level alpha=0.05
	Correlation matrix (Pearson):
	CONTROL+Heat
	Variables	S.L	R.L	S.F.W	S.D.W	Sh.F wt	sh.d wt	R.F.W	R.D.W	T.Wp	O.p	Tr.P	R.W.C	FO	fm	Fv	tm	fv/fm	lyco	chl a	chl b	total chl	T.car	TOS	SOD	Pro	est	cat	protein	MDA	TPC	POD	APX	S.L.H	R.L.H	S.F.W.H	S.D.W.H	Sh.F wt.H	sh.d wt.H	R.F.W.H	R.D.W.H	T.Wp.H	O.p.H	Tr.P.H	R.W.C.H	FO.H	fm.H	fv.H	Tm.H
1	S.L	1	0.401573	0.26483	-0.0968314	0.502465	0.28998	0.0208328	-0.338044	-0.344034	-0.125479	0.19489	0.0137858	0.00751187	-0.108687	-0.200644	0.725085	-0.306028	-0.0538345	-0.0188239	-0.146354	-0.117262	0.0778012	-0.0955066	-0.272605	-0.0198217	-0.391589	0.0252504	-0.038691	0.295769	-0.389261	0.0978014	-0.461518	0.493919	-0.28181	-0.364743	-0.0661054	-0.269708	-0.0447757	-0.417406	-0.0628697	0.60151	-0.351215	-0.50984	-0.352091	0.731462	0.678105	0.645733	-0.713514
2	R.L	0.401573	1	0.472432	0.481826	0.0319571	0.490816	0.554141	0.387086	-0.748739	-0.290052	0.408201	0.130142	-0.416673	-0.362304	-0.374716	0.23385	-0.350985	-0.153319	0.0572814	-0.25191	-0.178106	-0.0554074	-0.038465	-0.391302	-0.295927	-0.488653	0.460561	0.0365391	-0.111418	-0.122888	-0.254586	-0.562251	0.484525	0.58271	-0.237487	0.282013	-0.32841	0.011649	-0.0992763	0.431998	0.615493	-0.450614	-0.596588	-0.00374527	-0.00257866	0.0850673	0.0742045	-0.613077
3	S.F.W	0.26483	0.472432	1	0.60442	0.571892	0.397478	0.871372	0.631713	-0.457281	0.132205	0.54012	0.495256	0.0083898	0.276204	0.247489	0.220661	-0.0941796	-0.0393467	-0.0218605	-0.0328645	-0.0309975	-0.0577193	-0.506899	-0.0338201	-0.181446	-0.506446	-0.262413	-0.0474043	-0.139426	-0.616871	-0.0794234	0.0369413	0.038118	0.144302	-0.311351	0.0064152	-0.14708	0.122413	-0.450171	-0.101711	0.25733	-0.198307	-0.257562	-0.346656	0.328684	0.514942	0.536262	-0.391642
4	S.D.W	-0.0968314	0.481826	0.60442	1	0.246866	0.831957	0.585762	0.928406	-0.701182	0.0930515	0.725107	0.369898	-0.0250907	0.167425	0.0875091	-0.355809	-0.344285	-0.187585	-0.195188	-0.214084	-0.215889	-0.18964	-0.095167	0.191701	-0.186176	-0.667593	0.316365	0.292	-0.529021	-0.163738	-0.578434	-0.000929948	0.353986	0.140112	0.0532338	0.717121	0.187472	0.591594	-0.106282	0.585355	0.258546	-0.296202	-0.338374	-0.253139	-0.0155645	0.177275	0.206676	-0.0305953
5	Sh.F wt	0.502465	0.0319571	0.571892	0.246866	1	0.454861	0.0958584	0.0621201	-0.0340589	0.587345	0.58313	0.314521	0.654299	0.763233	0.663386	0.0884112	-0.123128	0.353827	0.210145	0.334632	0.31233	0.374103	-0.479003	0.00735339	0.367383	-0.17843	-0.561701	-0.237754	0.370834	-0.684666	0.0823149	0.386971	-0.0843607	-0.326087	0.105481	0.19586	0.33079	0.514464	-0.164673	-0.162364	0.339317	-0.566814	-0.59027	-0.0828814	0.702336	0.673124	0.660893	-0.303151
6	sh.d wt	0.28998	0.490816	0.397478	0.831957	0.454861	1	0.21026	0.566233	-0.737837	0.172067	0.832721	0.115971	0.104753	0.195285	0.0630788	-0.178743	-0.465008	-0.161544	-0.165446	-0.244228	-0.231145	-0.0817818	0.0409228	0.0399063	-0.0801145	-0.624719	0.337887	0.239256	-0.287045	-0.201707	-0.548647	-0.093718	0.534475	-0.0844104	0.186489	0.837695	0.33843	0.755437	-0.0129691	0.62499	0.4747	-0.602613	-0.669517	-0.219591	0.325372	0.399603	0.40139	-0.183551
7	R.F.W	0.0208328	0.554141	0.871372	0.585762	0.0958584	0.21026	1	0.729374	-0.5345	-0.190861	0.306628	0.412839	-0.381144	-0.121327	-0.0964533	0.214875	-0.0406381	-0.259361	-0.15221	-0.240015	-0.224411	-0.293781	-0.328594	-0.0454355	-0.439893	-0.50781	0.0175282	0.0846753	-0.390969	-0.339031	-0.145604	-0.186615	0.0967074	0.370124	-0.440883	-0.109356	-0.376308	-0.159154	-0.447754	-0.02631	0.109308	0.0983725	0.0405009	-0.371066	-0.0212262	0.222253	0.255438	-0.293913
8	R.D.W	-0.338044	0.387086	0.631713	0.928406	0.0621201	0.566233	0.729374	1	-0.547527	0.0230024	0.519526	0.47184	-0.107425	0.11794	0.0877566	-0.408872	-0.200046	-0.170484	-0.179166	-0.154478	-0.165921	-0.226952	-0.168781	0.258058	-0.222923	-0.573382	0.2437	0.273556	-0.59366	-0.108162	-0.491876	0.0613801	0.167935	0.264672	-0.0458073	0.504332	0.0518578	0.37294	-0.149203	0.45103	0.0661844	-0.0364633	-0.0543074	-0.228995	-0.241019	-0.00425686	0.0382239	0.0774707
9	T.Wp	-0.344034	-0.748739	-0.457281	-0.701182	-0.0340589	-0.737837	-0.5345	-0.547527	1	0.415679	-0.518587	0.0831125	0.469729	0.367367	0.39537	-0.235965	0.215934	0.476801	0.239789	0.574947	0.50454	0.354876	-0.164076	0.10297	0.543946	0.654837	-0.502594	-0.315433	0.586073	-0.023243	0.35624	0.61271	-0.637718	-0.201401	0.230165	-0.433727	0.184447	-0.164879	0.247306	-0.530202	-0.512447	0.228529	0.376325	0.421657	-0.272397	-0.421574	-0.430682	0.39752
10	O.p	-0.125479	-0.290052	0.132205	0.0930515	0.587345	0.172067	-0.190861	0.0230024	0.415679	1	0.562089	0.103893	0.521891	0.708221	0.576962	-0.314796	-0.323439	0.191764	-0.0980105	0.25903	0.172792	0.0938395	-0.154694	-0.223123	0.323816	0.241112	-0.395099	-0.19615	0.585439	-0.655907	-0.310223	0.854882	-0.306289	-0.279941	0.558581	0.202774	0.702957	0.656648	0.311938	-0.281346	-0.357907	-0.555246	-0.324006	0.274359	0.00486787	-0.0834344	-0.0931079	0.395996
11	Tr.P	0.19489	0.408201	0.54012	0.725107	0.58313	0.832721	0.306628	0.519526	-0.518587	0.562089	1	0.0220891	0.0634708	0.331723	0.182863	-0.0813593	-0.500426	-0.25331	-0.310194	-0.279324	-0.296371	-0.234493	0.00377838	-0.303393	-0.190228	-0.368817	0.0856113	0.102444	0.0174133	-0.595477	-0.61559	0.246491	0.291977	-0.0800233	0.315815	0.585042	0.493115	0.767245	0.0683594	0.217655	0.129535	-0.729799	-0.646812	-0.125517	0.252284	0.304928	0.304117	0.0107824
12	R.W.C	0.0137858	0.130142	0.495256	0.369898	0.314521	0.115971	0.412839	0.47184	0.0831125	0.103893	0.0220891	1	0.420722	0.359646	0.305989	-0.304054	-0.282418	0.491354	0.246385	0.522786	0.466268	0.395632	-0.663727	0.497969	0.509663	-0.537721	-0.081369	-0.0965576	0.0397596	-0.218129	-0.0372988	0.189238	-0.0470877	0.0855708	-0.224138	0.187223	-0.144469	0.151088	-0.28051	0.155892	0.234464	0.0273105	-0.0639271	-0.0319193	-0.14329	-0.0110462	0.00984557	-0.293483
13	FO	0.00751187	-0.416673	0.0083898	-0.0250907	0.654299	0.104753	-0.381144	-0.107425	0.469729	0.521891	0.0634708	0.420722	1	0.903246	0.87293	-0.481872	0.1412	0.790842	0.566539	0.794295	0.759279	0.763843	-0.435582	0.429007	0.831397	0.168522	-0.570904	-0.245988	0.340315	-0.14784	0.293596	0.566939	-0.377081	-0.282141	0.277751	0.290552	0.387613	0.449884	0.112128	0.0452305	0.224998	-0.254737	-0.29198	0.293635	0.292313	0.189199	0.180994	0.0224517
14	fm	-0.108687	-0.362304	0.276204	0.167425	0.763233	0.195285	-0.121327	0.11794	0.367367	0.708221	0.331723	0.359646	0.903246	1	0.968507	-0.464319	0.169816	0.620677	0.422865	0.65154	0.611743	0.566602	-0.450876	0.272592	0.611341	0.198514	-0.694001	-0.238361	0.282399	-0.384388	0.172229	0.732615	-0.470961	-0.228823	0.338369	0.256722	0.499462	0.540073	0.105834	-0.0902223	0.0603006	-0.332699	-0.295326	0.232846	0.300373	0.247761	0.249468	0.151637
15	Fv	-0.200644	-0.374716	0.247489	0.0875091	0.663386	0.0630788	-0.0964533	0.0877566	0.39537	0.576962	0.182863	0.305989	0.87293	0.968507	1	-0.474172	0.391686	0.690543	0.571171	0.719542	0.703155	0.643379	-0.483958	0.311629	0.604712	0.322394	-0.778754	-0.308122	0.21581	-0.240972	0.358117	0.683622	-0.607001	-0.0840455	0.306735	0.146261	0.414217	0.384535	0.13946	-0.121569	0.0731775	-0.224494	-0.211241	0.31468	0.27126	0.220748	0.224378	0.125205
16	tm	0.725085	0.23385	0.220661	-0.355809	0.0884112	-0.178743	0.214875	-0.408872	-0.235965	-0.314796	-0.0813593	-0.304054	-0.481872	-0.464319	-0.474172	1	-0.0215435	-0.454757	-0.308421	-0.482597	-0.451851	-0.370053	0.0978704	-0.475472	-0.50012	-0.114845	-0.0372669	0.0218743	0.145378	-0.346244	0.187558	-0.511397	0.308434	-0.210639	-0.538776	-0.617947	-0.491532	-0.529816	-0.511423	-0.486106	0.114839	0.101211	0.040794	-0.502986	0.525731	0.520041	0.502902	-0.449835
17	fv/fm	-0.306028	-0.350985	-0.0941796	-0.344285	-0.123128	-0.465008	-0.0406381	-0.200046	0.215934	-0.323439	-0.500426	-0.282418	0.1412	0.169816	0.391686	-0.0215435	1	0.276651	0.530461	0.281874	0.35661	0.307595	-0.0848618	0.232192	0.0119792	0.584838	-0.581664	-0.167304	-0.275894	0.406703	0.781677	-0.0172743	-0.576638	0.18525	-0.119905	-0.432681	-0.202067	-0.488276	-0.00919432	-0.233254	0.00213978	0.465672	0.381492	0.130879	0.189492	0.166844	0.17713	0.0663617
18	lyco	-0.0538345	-0.153319	-0.0393467	-0.187585	0.353827	-0.161544	-0.259361	-0.170484	0.476801	0.191764	-0.25331	0.491354	0.790842	0.620677	0.690543	-0.454757	0.276651	1	0.894346	0.987064	0.993907	0.977177	-0.665679	0.441681	0.92365	0.212316	-0.526906	-0.590286	0.41618	0.157456	0.588343	0.36721	-0.573598	0.269294	0.258334	0.0889817	0.170143	0.127987	0.319206	0.022792	0.327233	-0.212906	-0.29529	0.64604	0.0318803	-0.0567943	-0.0714654	-0.309777
19	chl a	-0.0188239	0.0572814	-0.0218605	-0.195188	0.210145	-0.165446	-0.15221	-0.179166	0.239789	-0.0980105	-0.310194	0.246385	0.566539	0.422865	0.571171	-0.308421	0.530461	0.894346	1	0.840923	0.909745	0.93769	-0.531711	0.304091	0.683654	0.303933	-0.481022	-0.550238	0.216394	0.328022	0.738783	0.0694677	-0.528072	0.495296	0.128588	0.0133527	-0.032198	-0.0904299	0.290845	0.103533	0.501999	-0.163507	-0.319099	0.637203	0.106528	0.0248787	0.0079475	-0.433422
20	chl b	-0.146354	-0.25191	-0.0328645	-0.214084	0.334632	-0.244228	-0.240015	-0.154478	0.574947	0.25903	-0.279324	0.522786	0.794295	0.65154	0.719542	-0.482597	0.281874	0.987064	0.840923	1	0.989695	0.932273	-0.69419	0.462512	0.924259	0.250761	-0.58231	-0.604693	0.439322	0.115689	0.575068	0.475044	-0.656699	0.237666	0.278948	0.019204	0.203126	0.115689	0.32277	-0.075498	0.186284	-0.147629	-0.189795	0.642769	-0.0352773	-0.113854	-0.123769	-0.215065
21	total chl	-0.117262	-0.178106	-0.0309975	-0.215889	0.31233	-0.231145	-0.224411	-0.165921	0.50454	0.172792	-0.296371	0.466268	0.759279	0.611743	0.703155	-0.451851	0.35661	0.993907	0.909745	0.989695	1	0.96334	-0.673264	0.435296	0.889975	0.272801	-0.57402	-0.609506	0.3943	0.175549	0.636667	0.382829	-0.643539	0.313389	0.24803	0.0182662	0.147316	0.0648274	0.324582	-0.0305266	0.275743	-0.156523	-0.230042	0.661728	0.00112272	-0.0807645	-0.0928512	-0.279678
22	T.car	0.0778012	-0.0554074	-0.0577193	-0.18964	0.374103	-0.0817818	-0.293781	-0.226952	0.354876	0.0938395	-0.234493	0.395632	0.763843	0.566602	0.643379	-0.370053	0.307595	0.977177	0.93769	0.932273	0.96334	1	-0.593928	0.388302	0.878341	0.197166	-0.477781	-0.553289	0.376742	0.202404	0.625957	0.214833	-0.467339	0.274791	0.208994	0.131951	0.111379	0.107616	0.287894	0.108837	0.487307	-0.266287	-0.398062	0.614026	0.154375	0.0480441	0.027111	-0.412474
23	TOS	-0.0955066	-0.038465	-0.506899	-0.095167	-0.479003	0.0409228	-0.328594	-0.168781	-0.164076	-0.154694	0.00377838	-0.663727	-0.435582	-0.450876	-0.483958	0.0978704	-0.0848618	-0.665679	-0.531711	-0.69419	-0.673264	-0.593928	1	-0.476051	-0.611951	0.252529	0.58328	0.751568	-0.31454	0.149275	-0.471698	-0.377991	0.562989	-0.295455	-0.157705	0.12842	-0.16774	-0.121444	-0.122757	0.312459	-0.123826	0.189168	0.200894	-0.312411	-0.164388	-0.241429	-0.246131	0.548811
24	SOD	-0.272605	-0.391302	-0.0338201	0.191701	0.00735339	0.0399063	-0.0454355	0.258058	0.10297	-0.223123	-0.303393	0.497969	0.429007	0.272592	0.311629	-0.475472	0.232192	0.441681	0.304091	0.462512	0.435296	0.388302	-0.476051	1	0.5181	-0.321289	-0.158722	-0.156166	-0.367175	0.490728	0.285885	0.164084	-0.258937	-0.098432	0.0978908	0.223908	0.147219	0.159111	0.0275429	0.206147	0.0404168	0.358634	0.279526	-0.011069	0.0189639	0.118806	0.147834	-0.0600846
25	Pro	-0.0198217	-0.295927	-0.181446	-0.186176	0.367383	-0.0801145	-0.439893	-0.222923	0.543946	0.323816	-0.190228	0.509663	0.831397	0.611341	0.604712	-0.50012	0.0119792	0.92365	0.683654	0.924259	0.889975	0.878341	-0.611951	0.5181	1	0.0897553	-0.401303	-0.55545	0.504005	0.126967	0.388469	0.47476	-0.463089	0.0310314	0.402241	0.210037	0.36395	0.326855	0.385227	0.0312006	0.189346	-0.267087	-0.288988	0.591282	0.00906366	-0.0962769	-0.112911	-0.207228
26	est	-0.391589	-0.488653	-0.506446	-0.667593	-0.17843	-0.624719	-0.50781	-0.573382	0.654837	0.241112	-0.368817	-0.537721	0.168522	0.198514	0.322394	-0.114845	0.584838	0.212316	0.303933	0.250761	0.272801	0.197166	0.252529	-0.321289	0.0897553	1	-0.45684	-0.181726	0.340636	0.122951	0.420348	0.334888	-0.583582	0.0711157	0.25629	-0.417078	0.123565	-0.285293	0.367743	-0.394114	-0.360786	0.108623	0.222039	0.487464	-0.155311	-0.34549	-0.363531	0.463975
27	cat	0.0252504	0.460561	-0.262413	0.316365	-0.561701	0.337887	0.0175282	0.2437	-0.502594	-0.395099	0.0856113	-0.081369	-0.570904	-0.694001	-0.778754	-0.0372669	-0.581664	-0.526906	-0.481022	-0.58231	-0.57402	-0.477781	0.58328	-0.158722	-0.401303	-0.45684	1	0.563408	-0.376249	0.290956	-0.682939	-0.580355	0.791119	0.0803636	-0.163071	0.448787	-0.235333	0.0446882	-0.0570708	0.66359	0.146728	0.0205665	-0.0371524	-0.227317	-0.424452	-0.369888	-0.367973	0.0519092
28	protein	-0.038691	0.0365391	-0.0474043	0.292	-0.237754	0.239256	0.0846753	0.273556	-0.315433	-0.19615	0.102444	-0.0965576	-0.245988	-0.238361	-0.308122	0.0218743	-0.167304	-0.590286	-0.550238	-0.604693	-0.609506	-0.553289	0.751568	-0.156166	-0.55545	-0.181726	0.563408	1	-0.594996	-0.0570989	-0.57277	-0.405441	0.722651	-0.435568	-0.541441	0.260767	-0.408298	-0.0776476	-0.610661	0.480192	0.0801912	0.377947	0.280732	-0.695138	-0.0720563	-0.0153986	0.00594431	0.449804
29	MDA	0.295769	-0.111418	-0.139426	-0.529021	0.370834	-0.287045	-0.390969	-0.59366	0.586073	0.585439	0.0174133	0.0397596	0.340315	0.282399	0.21581	0.145378	-0.275894	0.41618	0.216394	0.439322	0.3943	0.376742	-0.31454	-0.367175	0.504005	0.340636	-0.376249	-0.594996	1	-0.430521	0.17596	0.448758	-0.34339	-0.0225409	0.362488	-0.260574	0.312762	0.118513	0.364338	-0.517205	-0.126894	-0.517068	-0.37774	0.524723	0.0432806	-0.141121	-0.183385	-0.173472
30	TPC	-0.389261	-0.122888	-0.616871	-0.163738	-0.684666	-0.201707	-0.339031	-0.108162	-0.023243	-0.655907	-0.595477	-0.218129	-0.14784	-0.384388	-0.240972	-0.346244	0.406703	0.157456	0.328022	0.115689	0.175549	0.202404	0.149275	0.490728	0.126967	0.122951	0.290956	-0.0570989	-0.430521	1	0.316261	-0.337603	-0.102666	0.337398	0.139756	0.116716	-0.0805686	-0.23825	0.367555	0.400747	0.0722863	0.382041	0.287004	0.2998	-0.316457	-0.326114	-0.321111	0.00871754
31	POD	0.0978014	-0.254586	-0.0794234	-0.578434	0.0823149	-0.548647	-0.145604	-0.491876	0.35624	-0.310223	-0.61559	-0.0372988	0.293596	0.172229	0.358117	0.187558	0.781677	0.588343	0.738783	0.575068	0.636667	0.625957	-0.471698	0.285885	0.388469	0.420348	-0.682939	-0.57277	0.17596	0.316261	1	-0.033495	-0.623492	0.213313	-0.0962669	-0.558068	-0.212735	-0.508925	0.0496328	-0.4112	0.186642	0.250727	0.137092	0.302754	0.341302	0.269808	0.258143	-0.406233
32	APX	-0.461518	-0.562251	0.0369413	-0.000929948	0.386971	-0.093718	-0.186615	0.0613801	0.61271	0.854882	0.246491	0.189238	0.566939	0.732615	0.683622	-0.511397	-0.0172743	0.36721	0.0694677	0.475044	0.382829	0.214833	-0.377991	0.164084	0.47476	0.334888	-0.580355	-0.405441	0.448758	-0.337603	-0.033495	1	-0.674493	-0.152453	0.658616	0.0457955	0.750932	0.52288	0.455763	-0.405584	-0.575762	-0.250697	0.00623536	0.412896	-0.155297	-0.200054	-0.193788	0.470338
33	S.L.H	0.493919	0.484525	0.038118	0.353986	-0.0843607	0.534475	0.0967074	0.167935	-0.637718	-0.306289	0.291977	-0.0470877	-0.377081	-0.470961	-0.607001	0.308434	-0.576638	-0.573598	-0.528072	-0.656699	-0.643539	-0.467339	0.562989	-0.258937	-0.463089	-0.583582	0.791119	0.722651	-0.34339	-0.102666	-0.623492	-0.674493	1	-0.302602	-0.4594	0.405771	-0.36689	0.0715268	-0.495036	0.571566	0.426219	-0.0604491	-0.206589	-0.619501	0.137474	0.179696	0.176223	-0.128709
34	R.L.H	-0.28181	0.58271	0.144302	0.140112	-0.326087	-0.0844104	0.370124	0.264672	-0.201401	-0.279941	-0.0800233	0.0855708	-0.282141	-0.228823	-0.0840455	-0.210639	0.18525	0.269294	0.495296	0.237666	0.313389	0.274791	-0.295455	-0.098432	0.0310314	0.0711157	0.0803636	-0.435568	-0.0225409	0.337398	0.213313	-0.152453	-0.302602	1	0.148002	-0.000309384	-0.126605	-0.187451	0.435845	0.170683	0.191234	-0.188537	-0.2252	0.6152	-0.459742	-0.402785	-0.405353	-0.35241
35	S.F.W.H	-0.364743	-0.237487	-0.311351	0.0532338	0.105481	0.186489	-0.440883	-0.0458073	0.230165	0.558581	0.315815	-0.224138	0.277751	0.338369	0.306735	-0.538776	-0.119905	0.258334	0.128588	0.278948	0.24803	0.208994	-0.157705	0.0978908	0.402241	0.25629	-0.163071	-0.541441	0.362488	0.139756	-0.0962669	0.658616	-0.4594	0.148002	1	0.371336	0.937991	0.67915	0.920241	-0.0373259	-0.352682	-0.565622	-0.334447	0.689588	-0.185365	-0.280471	-0.295169	0.248919
36	S.D.W.H	-0.0661054	0.282013	0.0064152	0.717121	0.19586	0.837695	-0.109356	0.504332	-0.433727	0.202774	0.585042	0.187223	0.290552	0.256722	0.146261	-0.617947	-0.432681	0.0889817	0.0133527	0.019204	0.0182662	0.131951	0.12842	0.223908	0.210037	-0.417078	0.448787	0.260767	-0.260574	0.116716	-0.558068	0.0457955	0.405771	-0.000309384	0.371336	1	0.431231	0.801456	0.248107	0.837716	0.384474	-0.506105	-0.557064	0.0928292	-0.0582047	-0.0380474	-0.0362892	0.071587
37	Sh.F wt.H	-0.269708	-0.32841	-0.14708	0.187472	0.33079	0.33843	-0.376308	0.0518578	0.184447	0.702957	0.493115	-0.144469	0.387613	0.499462	0.414217	-0.491532	-0.202067	0.170143	-0.032198	0.203126	0.147316	0.111379	-0.16774	0.147219	0.36395	0.123565	-0.235333	-0.408298	0.312762	-0.0805686	-0.212735	0.750932	-0.36689	-0.126605	0.937991	0.431231	1	0.822242	0.727511	-0.0739796	-0.371375	-0.56947	-0.330722	0.443889	0.00556501	-0.0637799	-0.0714385	0.31504
38	sh.d wt.H	-0.0447757	0.011649	0.122413	0.591594	0.514464	0.755437	-0.159154	0.37294	-0.164879	0.656648	0.767245	0.151088	0.449884	0.540073	0.384535	-0.529816	-0.488276	0.127987	-0.0904299	0.115689	0.0648274	0.107616	-0.121444	0.159111	0.326855	-0.285293	0.0446882	-0.0776476	0.118513	-0.23825	-0.508925	0.52288	0.0715268	-0.187451	0.67915	0.801456	0.822242	1	0.415899	0.344791	0.0282129	-0.698368	-0.583694	0.18263	0.096155	0.0857065	0.0828583	0.158707
39	R.F.W.H	-0.417406	-0.0992763	-0.450171	-0.106282	-0.164673	-0.0129691	-0.447754	-0.149203	0.247306	0.311938	0.0683594	-0.28051	0.112128	0.105834	0.13946	-0.511423	-0.00919432	0.319206	0.290845	0.32277	0.324582	0.287894	-0.122757	0.0275429	0.385227	0.367743	-0.0570708	-0.610661	0.364338	0.367555	0.0496328	0.455763	-0.495036	0.435845	0.920241	0.248107	0.727511	0.415899	1	0.00964326	-0.27876	-0.476568	-0.288565	0.863688	-0.373148	-0.483094	-0.503536	0.136995
40	R.D.W.H	-0.0628697	0.431998	-0.101711	0.585355	-0.162364	0.62499	-0.02631	0.45103	-0.530202	-0.281346	0.217655	0.155892	0.0452305	-0.0902223	-0.121569	-0.486106	-0.233254	0.022792	0.103533	-0.075498	-0.0305266	0.108837	0.312459	0.206147	0.0312006	-0.394114	0.66359	0.480192	-0.517205	0.400747	-0.4112	-0.405584	0.571566	0.170683	-0.0373259	0.837716	-0.0739796	0.344791	0.00964326	1	0.577692	-0.156653	-0.341348	-0.021066	-0.179159	-0.137979	-0.132619	-0.0325621
41	T.Wp.H	0.60151	0.615493	0.25733	0.258546	0.339317	0.4747	0.109308	0.0661844	-0.512447	-0.357907	0.129535	0.234464	0.224998	0.0603006	0.0731775	0.114839	0.00213978	0.327233	0.501999	0.186284	0.275743	0.487307	-0.123826	0.0404168	0.189346	-0.360786	0.146728	0.0801912	-0.126894	0.0722863	0.186642	-0.575762	0.426219	0.191234	-0.352682	0.384474	-0.371375	0.0282129	-0.27876	0.577692	1	-0.315001	-0.626864	-0.0568277	0.454263	0.443251	0.424337	-0.700451
42	O.p.H	-0.351215	-0.450614	-0.198307	-0.296202	-0.566814	-0.602613	0.0983725	-0.0364633	0.228529	-0.555246	-0.729799	0.0273105	-0.254737	-0.332699	-0.224494	0.101211	0.465672	-0.212906	-0.163507	-0.147629	-0.156523	-0.266287	0.189168	0.358634	-0.267087	0.108623	0.0205665	0.377947	-0.517068	0.382041	0.250727	-0.250697	-0.0604491	-0.188537	-0.565622	-0.506105	-0.56947	-0.698368	-0.476568	-0.156653	-0.315001	1	0.936927	-0.436076	-0.213558	-0.122456	-0.0874459	0.30354
43	Tr.P.H	-0.50984	-0.596588	-0.257562	-0.338374	-0.59027	-0.669517	0.0405009	-0.0543074	0.376325	-0.324006	-0.646812	-0.0639271	-0.29198	-0.295326	-0.211241	0.040794	0.381492	-0.29529	-0.319099	-0.189795	-0.230042	-0.398062	0.200894	0.279526	-0.288988	0.222039	-0.0371524	0.280732	-0.37774	0.287004	0.137092	0.00623536	-0.206589	-0.2252	-0.334447	-0.557064	-0.330722	-0.583694	-0.288565	-0.341348	-0.626864	0.936927	1	-0.337055	-0.342607	-0.263765	-0.228058	0.50714
44	R.W.C.H	-0.352091	-0.00374527	-0.346656	-0.253139	-0.0828814	-0.219591	-0.371066	-0.228995	0.421657	0.274359	-0.125517	-0.0319193	0.293635	0.232846	0.31468	-0.502986	0.130879	0.64604	0.637203	0.642769	0.661728	0.614026	-0.312411	-0.011069	0.591282	0.487464	-0.227317	-0.695138	0.524723	0.2998	0.302754	0.412896	-0.619501	0.6152	0.689588	0.0928292	0.443889	0.18263	0.863688	-0.021066	-0.0568277	-0.436076	-0.337055	1	-0.40358	-0.536051	-0.562113	-0.0474714
45	FO.H	0.731462	-0.00257866	0.328684	-0.0155645	0.702336	0.325372	-0.0212262	-0.241019	-0.272397	0.00486787	0.252284	-0.14329	0.292313	0.300373	0.27126	0.525731	0.189492	0.0318803	0.106528	-0.0352773	0.00112272	0.154375	-0.164388	0.0189639	0.00906366	-0.155311	-0.424452	-0.0720563	0.0432806	-0.316457	0.341302	-0.155297	0.137474	-0.459742	-0.185365	-0.0582047	0.00556501	0.096155	-0.373148	-0.179159	0.454263	-0.213558	-0.342607	-0.40358	1	0.959785	0.944395	-0.444409
46	fm.H	0.678105	0.0850673	0.514942	0.177275	0.673124	0.399603	0.222253	-0.00425686	-0.421574	-0.0834344	0.304928	-0.0110462	0.189199	0.247761	0.220748	0.520041	0.166844	-0.0567943	0.0248787	-0.113854	-0.0807645	0.0480441	-0.241429	0.118806	-0.0962769	-0.34549	-0.369888	-0.0153986	-0.141121	-0.326114	0.269808	-0.200054	0.179696	-0.402785	-0.280471	-0.0380474	-0.0637799	0.0857065	-0.483094	-0.137979	0.443251	-0.122456	-0.263765	-0.536051	0.959785	1	0.998305	-0.476319
47	fv.H	0.645733	0.0742045	0.536262	0.206676	0.660893	0.40139	0.255438	0.0382239	-0.430682	-0.0931079	0.304117	0.00984557	0.180994	0.249468	0.224378	0.502902	0.17713	-0.0714654	0.0079475	-0.123769	-0.0928512	0.027111	-0.246131	0.147834	-0.112911	-0.363531	-0.367973	0.00594431	-0.183385	-0.321111	0.258143	-0.193788	0.176223	-0.405353	-0.295169	-0.0362892	-0.0714385	0.0828583	-0.503536	-0.132619	0.424337	-0.0874459	-0.228058	-0.562113	0.944395	0.998305	1	-0.454731
48	Tm.H	-0.713514	-0.613077	-0.391642	-0.0305953	-0.303151	-0.183551	-0.293913	0.0774707	0.39752	0.395996	0.0107824	-0.293483	0.0224517	0.151637	0.125205	-0.449835	0.0663617	-0.309777	-0.433422	-0.215065	-0.279678	-0.412474	0.548811	-0.0600846	-0.207228	0.463975	0.0519092	0.449804	-0.173472	0.00871754	-0.406233	0.470338	-0.128709	-0.35241	0.248919	0.071587	0.31504	0.158707	0.136995	-0.0325621	-0.700451	0.30354	0.50714	-0.0474714	-0.444409	-0.476319	-0.454731	1
49	fv/fm.H	-0.40098	-0.203891	0.48493	0.512565	0.0134986	0.0743853	0.580346	0.711629	-0.100856	-0.0834651	0.0132496	0.563511	0.0613995	0.197561	0.204886	-0.272438	0.119353	-0.0794872	-0.191379	0.000498351	-0.0502562	-0.1921	-0.284591	0.604459	-0.0923912	-0.41723	-0.0957502	0.275086	-0.604985	-0.0393939	-0.12485	0.176092	-0.0828278	-0.133796	-0.288645	0.0428491	-0.120535	0.0194892	-0.4352	0.0494577	-0.212235	0.532146	0.51501	-0.469173	-0.118613	0.114758	0.170463	0.223483
50	lyco.H	-0.361089	0.621847	0.226207	0.557713	-0.225108	0.350523	0.409115	0.593773	-0.382241	0.155502	0.493783	0.0237204	-0.365842	-0.16046	-0.174883	-0.350877	-0.341646	-0.215199	-0.12539	-0.224861	-0.205688	-0.23929	0.174947	-0.414343	-0.303007	-0.0947629	0.45215	0.123938	-0.125146	-0.0852851	-0.57953	0.010975	0.151626	0.627313	0.216093	0.416118	0.10399	0.268417	0.310285	0.40802	-0.00916485	-0.393481	-0.319641	0.292568	-0.589497	-0.511104	-0.504793	0.144682
51	chl a.H	-0.0569341	0.679109	-0.177704	0.198943	-0.447434	0.206915	0.0519741	0.156974	-0.326107	-0.139011	0.165867	-0.0740879	-0.47414	-0.521557	-0.548175	-0.146981	-0.506774	-0.15527	-0.0639049	-0.211599	-0.179245	-0.123771	0.258456	-0.416015	-0.151751	-0.151906	0.71964	0.0186535	0.0798228	0.197417	-0.459533	-0.319432	0.353993	0.61314	0.178406	0.353006	-0.0418474	0.0885437	0.400336	0.47321	0.161317	-0.397362	-0.385612	0.394648	-0.58791	-0.595482	-0.613361	-0.139909
52	chl b.H	-0.356214	0.591635	0.367554	0.609334	-0.139182	0.362846	0.529235	0.662207	-0.408973	0.211674	0.570899	0.0267969	-0.383821	-0.10622	-0.124394	-0.279179	-0.307249	-0.293029	-0.205752	-0.286965	-0.274598	-0.329337	0.139457	-0.434014	-0.394098	-0.112965	0.353692	0.141494	-0.160941	-0.213687	-0.588032	0.0689715	0.118862	0.564367	0.173269	0.345001	0.110373	0.267244	0.218324	0.297467	-0.0781526	-0.362505	-0.268806	0.180474	-0.509512	-0.403372	-0.391085	0.176677
53	total chl.H	-0.29947	0.660746	0.242925	0.540649	-0.235833	0.346662	0.435815	0.571009	-0.416691	0.129653	0.500809	0.000626796	-0.438038	-0.230309	-0.252214	-0.263311	-0.386204	-0.276653	-0.181645	-0.287568	-0.268682	-0.296753	0.183241	-0.46175	-0.356124	-0.132376	0.482661	0.117848	-0.105808	-0.114933	-0.596516	-0.0343641	0.193545	0.620604	0.187786	0.373283	0.0761664	0.23748	0.285671	0.369037	-0.0171309	-0.399613	-0.321742	0.253952	-0.569887	-0.487511	-0.482727	0.101542
54	T.car.H	-0.279716	0.664227	0.0865172	0.486204	-0.273251	0.365434	0.268407	0.477556	-0.384232	0.0974241	0.440995	-0.0120028	-0.364376	-0.238713	-0.260514	-0.349351	-0.412679	-0.161518	-0.0717032	-0.192711	-0.166818	-0.163597	0.196578	-0.40913	-0.216553	-0.112846	0.548705	0.0676742	-0.0503272	0.0218436	-0.56345	-0.067224	0.211077	0.653783	0.276156	0.475404	0.12324	0.287425	0.407427	0.483715	0.073156	-0.468441	-0.411495	0.383981	-0.596844	-0.55276	-0.555856	0.0539515
55	TOS.H	0.228489	0.0189762	-0.108948	-0.364241	-0.275333	-0.279746	0.0324725	-0.353758	-0.0795014	-0.115957	-0.0367149	-0.641127	-0.663506	-0.548231	-0.567328	0.721275	-0.0422668	-0.781032	-0.640197	-0.76469	-0.756057	-0.742047	0.642192	-0.73606	-0.790069	0.245795	0.191931	0.389384	0.0193695	-0.292937	-0.197261	-0.336833	0.335684	-0.275436	-0.370255	-0.529859	-0.346663	-0.473237	-0.341438	-0.399512	-0.316895	0.225263	0.301627	-0.456823	0.0867349	0.0464104	0.0376594	0.226569
56	SOD.H	-0.584571	-0.266476	0.108809	0.588053	-0.0538944	0.273487	0.164263	0.690435	0.00783481	0.12573	0.111073	0.55825	0.291332	0.315255	0.270526	-0.743329	-0.126095	0.119876	-0.100122	0.179911	0.111534	0.00308739	-0.170854	0.712462	0.236376	-0.373718	0.137794	0.244274	-0.479181	0.18491	-0.353615	0.361215	-0.0468855	-0.108233	0.154831	0.514199	0.266361	0.437579	0.00573486	0.407494	-0.19858	0.243878	0.273336	-0.10493	-0.369644	-0.215723	-0.171663	0.399969
57	Pro.H	0.340527	0.374876	-0.273859	0.118898	-0.0897485	0.438636	-0.278626	-0.117119	-0.447893	-0.161497	0.255476	-0.441837	-0.18662	-0.279152	-0.344811	0.127725	-0.243166	-0.373099	-0.205758	-0.484763	-0.426348	-0.217984	0.777223	-0.479332	-0.358837	-0.0217772	0.604923	0.63527	-0.193706	0.0453563	-0.416359	-0.560349	0.767033	-0.172825	-0.193366	0.448426	-0.195939	0.0996014	-0.161504	0.61288	0.478208	-0.241941	-0.374726	-0.228867	0.147812	0.0493984	0.026534	0.0554721
58	est.H	-0.233018	-0.0975658	0.283472	0.142504	0.553741	0.081964	0.0127849	0.156807	0.269787	0.475351	0.201539	0.272902	0.746907	0.858731	0.930244	-0.502412	0.422174	0.719248	0.709101	0.721364	0.741049	0.697918	-0.446087	0.143627	0.536152	0.37248	-0.67071	-0.328019	0.196637	-0.172867	0.36142	0.539139	-0.582991	0.23369	0.278947	0.187166	0.294718	0.303265	0.219367	0.0168438	0.223702	-0.324485	-0.34876	0.475983	0.1344	0.0848976	0.0835964	0.0227211
59	cat.H	-0.216113	0.053895	-0.521628	-0.330893	-0.693626	-0.399174	-0.218104	-0.22424	0.0354779	-0.781229	-0.76669	-0.0911953	-0.189944	-0.470614	-0.299601	-0.141152	0.440655	0.247216	0.466376	0.194025	0.272256	0.30701	0.107295	0.305782	0.119881	0.170465	0.271284	-0.0356607	-0.304967	0.888134	0.457216	-0.532955	-0.0533595	0.459807	-0.188904	-0.107639	-0.455556	-0.553842	0.140415	0.336789	0.256338	0.454994	0.279111	0.284244	-0.329476	-0.35187	-0.35402	-0.189326
60	protein.H	-0.586837	-0.585629	-0.368612	0.100257	-0.163243	0.0962341	-0.349645	0.0844908	0.087168	0.216936	0.124672	-0.520551	0.0602472	0.190219	0.208961	-0.422449	0.306079	-0.251557	-0.249965	-0.208297	-0.225943	-0.280255	0.379482	0.21692	-0.160748	0.347638	-0.0901693	0.167328	-0.360448	0.2932	-0.146764	0.394714	-0.229999	-0.292275	0.520637	0.225549	0.587814	0.352593	0.366827	0.0320449	-0.51733	0.14023	0.305636	0.00720402	-0.0489792	-0.0693798	-0.0508813	0.731863
61	MDA.H	-0.302186	0.477071	0.623471	0.680356	0.279821	0.446054	0.58917	0.711991	-0.365845	0.313786	0.627674	0.198194	0.0411778	0.354048	0.386739	-0.377732	0.029675	0.115723	0.210848	0.114164	0.143375	0.0879414	-0.306675	-0.11866	-0.0684333	-0.0858028	-0.152219	-0.184176	-0.135725	-0.243755	-0.184084	0.291615	-0.237942	0.58747	0.285641	0.355536	0.27753	0.40291	0.252018	0.19012	0.108297	-0.465286	-0.421845	0.291839	-0.143883	-0.0297804	-0.0149362	-0.0363656
62	TPC.H	-0.261856	0.303542	-0.239216	-0.0186047	-0.470499	-0.018057	-0.0088709	-0.0155458	-0.336701	-0.439274	-0.106774	-0.588806	-0.436048	-0.391209	-0.22417	-0.0596524	0.451485	-0.0832594	0.282539	-0.145318	-0.0367271	0.0053886	0.176087	-0.129111	-0.270679	0.294816	0.126965	-0.249438	-0.279015	0.619562	0.262804	-0.308081	-0.188141	0.6746	0.289734	0.0118564	0.0443672	-0.175723	0.523342	0.179069	0.0830753	-0.0780943	-0.0947037	0.426891	-0.153083	-0.165696	-0.173542	-0.112486
63	POD.H	0.551463	0.419645	0.430322	-0.166044	0.00252524	-0.175539	0.520646	-0.129112	-0.310867	-0.287311	0.0125918	-0.148792	-0.633511	-0.5157	-0.516185	0.917665	-0.0981103	-0.512869	-0.359545	-0.517227	-0.491946	-0.471567	0.0195619	-0.55097	-0.613042	-0.19202	0.0313177	0.0259853	0.0841172	-0.434694	0.0464284	-0.467167	0.268608	0.0367037	-0.573008	-0.621817	-0.55256	-0.551604	-0.510275	-0.472285	0.0312554	0.101046	0.0714399	-0.460631	0.275186	0.341694	0.335726	-0.421909
64	APX.H	-0.329447	0.580624	0.213207	0.272608	-0.223681	0.0261759	0.392487	0.387444	-0.234333	-0.229975	-0.00310284	0.148851	-0.114086	-0.0423722	0.10339	-0.344603	0.272436	0.314715	0.560338	0.271284	0.356391	0.335938	-0.17393	-0.101865	0.0233474	0.118724	0.0683727	-0.179498	-0.169908	0.274589	0.155404	-0.164661	-0.211346	0.917706	0.009564	0.151497	-0.215782	-0.141137	0.262529	0.366661	0.345691	-0.154236	-0.253925	0.513465	-0.413492	-0.357527	-0.354509	-0.22548
65	yield	0.131274	-0.683314	-0.00426983	-0.50851	0.445106	-0.406088	-0.271391	-0.483468	0.531973	0.210553	-0.285818	-0.0887543	0.532477	0.533734	0.587602	0.222734	0.587898	0.303825	0.250752	0.346839	0.33244	0.294912	-0.211184	0.175848	0.257379	0.462335	-0.827127	-0.170711	0.222748	-0.210378	0.632546	0.332866	-0.47388	-0.520214	-0.11566	-0.501068	0.02299	-0.208893	-0.254863	-0.595706	-0.123367	0.273697	0.270116	-0.142548	0.581713	0.486566	0.483974	0.0968674
	Values in bold are different from 0 with a significance level alpha=0.05
	Correlation matrix (Pearson):
	CONTROL+(H+I)
	Variables	S.L	R.L	S.F.W	S.D.W	Sh.F wt	sh.d wt	R.F.W	R.D.W	T.Wp	O.p	Tr.P	R.W.C	FO	fm	Fv	tm	fv/fm	lyco	chl a	chl b	total chl	T.car	TOS	SOD	Pro	est	cat	protein	MDA	TPC	POD	APX	S.L (H+I)	R.L (H+I)	S.F.W (H+I)	S.D.W (H+I)	Sh.F wt (H+I)	sh.d wt (H+I)	R.F.W (H+I)	R.D.W (H+I)	T.Wp (H+I)	O.p (H+I)	Tr.P (H+I)	R.W.C (H+I)	FO (H+I)	fm (H+I)	Fv (H+I)	tm (H+I)
1	S.L	1	0.401573	0.26483	-0.0968314	0.502465	0.28998	0.0208328	-0.338044	-0.344034	-0.125479	0.19489	0.0137858	0.00751187	-0.108687	-0.200644	0.725085	-0.306028	-0.0538345	-0.0188239	-0.146354	-0.117262	0.0778012	-0.0955066	-0.272605	-0.0198217	-0.391589	0.0252504	-0.038691	0.295769	-0.389261	0.0978014	-0.461518	0.371527	-0.133162	0.103324	-0.0729289	0.161776	-0.0381883	0.0160708	-0.108538	-0.541088	-0.503159	-0.029788	-0.664543	-0.0784858	-0.397682	-0.338033	-0.508563
2	R.L	0.401573	1	0.472432	0.481826	0.0319571	0.490816	0.554141	0.387086	-0.748739	-0.290052	0.408201	0.130142	-0.416673	-0.362304	-0.374716	0.23385	-0.350985	-0.153319	0.0572814	-0.25191	-0.178106	-0.0554074	-0.038465	-0.391302	-0.295927	-0.488653	0.460561	0.0365391	-0.111418	-0.122888	-0.254586	-0.562251	0.642202	0.329112	0.20741	0.567626	0.398646	0.460178	-0.0532792	0.504425	-0.584785	-0.0419575	0.340766	0.119045	-0.196221	-0.47162	-0.584836	-0.33386
3	S.F.W	0.26483	0.472432	1	0.60442	0.571892	0.397478	0.871372	0.631713	-0.457281	0.132205	0.54012	0.495256	0.0083898	0.276204	0.247489	0.220661	-0.0941796	-0.0393467	-0.0218605	-0.0328645	-0.0309975	-0.0577193	-0.506899	-0.0338201	-0.181446	-0.506446	-0.262413	-0.0474043	-0.139426	-0.616871	-0.0794234	0.0369413	0.552942	-0.190847	0.675828	0.460385	0.684229	0.568085	0.537935	0.00213775	-0.402964	0.435934	0.580285	0.228291	-0.713028	-0.412156	-0.505501	-0.00681061
4	S.D.W	-0.0968314	0.481826	0.60442	1	0.246866	0.831957	0.585762	0.928406	-0.701182	0.0930515	0.725107	0.369898	-0.0250907	0.167425	0.0875091	-0.355809	-0.344285	-0.187585	-0.195188	-0.214084	-0.215889	-0.18964	-0.095167	0.191701	-0.186176	-0.667593	0.316365	0.292	-0.529021	-0.163738	-0.578434	-0.000929948	0.36883	-0.23868	0.429284	0.873072	0.667487	0.892162	0.072154	0.39079	-0.0587116	0.470141	0.386748	0.544796	-0.575255	-0.0112628	-0.210074	0.22942
5	Sh.F wt	0.502465	0.0319571	0.571892	0.246866	1	0.454861	0.0958584	0.0621201	-0.0340589	0.587345	0.58313	0.314521	0.654299	0.763233	0.663386	0.0884112	-0.123128	0.353827	0.210145	0.334632	0.31233	0.374103	-0.479003	0.00735339	0.367383	-0.17843	-0.561701	-0.237754	0.370834	-0.684666	0.0823149	0.386971	0.369734	-0.619597	0.409028	0.013144	0.484692	0.200573	0.243877	-0.385008	-0.458836	0.289952	0.507329	-0.327681	-0.365002	0.132576	-0.0995589	-0.328941
6	sh.d wt	0.28998	0.490816	0.397478	0.831957	0.454861	1	0.21026	0.566233	-0.737837	0.172067	0.832721	0.115971	0.104753	0.195285	0.0630788	-0.178743	-0.465008	-0.161544	-0.165446	-0.244228	-0.231145	-0.0817818	0.0409228	0.0399063	-0.0801145	-0.624719	0.337887	0.239256	-0.287045	-0.201707	-0.548647	-0.093718	0.479528	-0.361993	0.333789	0.707978	0.653718	0.773053	-0.0998279	0.213302	-0.236433	0.198008	0.297539	0.0914216	-0.318319	0.0924817	-0.176782	-0.132878
7	R.F.W	0.0208328	0.554141	0.871372	0.585762	0.0958584	0.21026	1	0.729374	-0.5345	-0.190861	0.306628	0.412839	-0.381144	-0.121327	-0.0964533	0.214875	-0.0406381	-0.259361	-0.15221	-0.240015	-0.224411	-0.293781	-0.328594	-0.0454355	-0.439893	-0.50781	0.0175282	0.0846753	-0.390969	-0.339031	-0.145604	-0.186615	0.449814	0.138994	0.575424	0.550775	0.540365	0.569361	0.506878	0.23286	-0.21454	0.355553	0.4007	0.47299	-0.646895	-0.579406	-0.553836	0.188469
8	R.D.W	-0.338044	0.387086	0.631713	0.928406	0.0621201	0.566233	0.729374	1	-0.547527	0.0230024	0.519526	0.47184	-0.107425	0.11794	0.0877566	-0.408872	-0.200046	-0.170484	-0.179166	-0.154478	-0.165921	-0.226952	-0.168781	0.258058	-0.222923	-0.573382	0.2437	0.273556	-0.59366	-0.108162	-0.491876	0.0613801	0.226785	-0.112151	0.414192	0.822874	0.553804	0.807653	0.174042	0.437694	0.0711162	0.565817	0.375277	0.748101	-0.6414	-0.0786652	-0.193689	0.429802
9	T.Wp	-0.344034	-0.748739	-0.457281	-0.701182	-0.0340589	-0.737837	-0.5345	-0.547527	1	0.415679	-0.518587	0.0831125	0.469729	0.367367	0.39537	-0.235965	0.215934	0.476801	0.239789	0.574947	0.50454	0.354876	-0.164076	0.10297	0.543946	0.654837	-0.502594	-0.315433	0.586073	-0.023243	0.35624	0.61271	-0.562061	-0.130912	-0.437938	-0.693554	-0.637227	-0.717339	-0.12421	-0.292431	0.346453	-0.0106748	-0.228292	-0.207868	0.203355	0.511771	0.631367	0.199111
10	O.p	-0.125479	-0.290052	0.132205	0.0930515	0.587345	0.172067	-0.190861	0.0230024	0.415679	1	0.562089	0.103893	0.521891	0.708221	0.576962	-0.314796	-0.323439	0.191764	-0.0980105	0.25903	0.172792	0.0938395	-0.154694	-0.223123	0.323816	0.241112	-0.395099	-0.19615	0.585439	-0.655907	-0.310223	0.854882	0.245145	-0.485023	0.161816	0.0145809	0.216415	0.166022	0.0679304	-0.309128	0.136508	0.305187	0.139987	-0.248585	-0.264487	0.736904	0.52821	0.0720202
11	Tr.P	0.19489	0.408201	0.54012	0.725107	0.58313	0.832721	0.306628	0.519526	-0.518587	0.562089	1	0.0220891	0.0634708	0.331723	0.182863	-0.0813593	-0.500426	-0.25331	-0.310194	-0.279324	-0.296371	-0.234493	0.00377838	-0.303393	-0.190228	-0.368817	0.0856113	0.102444	0.0174133	-0.595477	-0.61559	0.246491	0.741577	-0.336919	0.550368	0.644401	0.782922	0.808398	0.176813	-0.0246831	-0.186722	0.296611	0.339202	-0.0446654	-0.433565	0.227371	-0.0775755	-0.113358
12	R.W.C	0.0137858	0.130142	0.495256	0.369898	0.314521	0.115971	0.412839	0.47184	0.0831125	0.103893	0.0220891	1	0.420722	0.359646	0.305989	-0.304054	-0.282418	0.491354	0.246385	0.522786	0.466268	0.395632	-0.663727	0.497969	0.509663	-0.537721	-0.081369	-0.0965576	0.0397596	-0.218129	-0.0372988	0.189238	-0.249979	-0.397683	-0.159772	0.221835	-0.112221	0.0690479	-0.184512	0.428558	-0.00454149	0.308915	0.232471	0.346167	-0.643936	0.0366389	0.147311	0.391674
13	FO	0.00751187	-0.416673	0.0083898	-0.0250907	0.654299	0.104753	-0.381144	-0.107425	0.469729	0.521891	0.0634708	0.420722	1	0.903246	0.87293	-0.481872	0.1412	0.790842	0.566539	0.794295	0.759279	0.763843	-0.435582	0.429007	0.831397	0.168522	-0.570904	-0.245988	0.340315	-0.14784	0.293596	0.566939	-0.346337	-0.591344	-0.118272	-0.268265	-0.0690593	-0.234783	-0.152805	-0.202265	-0.180419	0.350986	0.375603	-0.0460227	-0.0646126	0.484849	0.290604	-0.0845317
14	fm	-0.108687	-0.362304	0.276204	0.167425	0.763233	0.195285	-0.121327	0.11794	0.367367	0.708221	0.331723	0.359646	0.903246	1	0.968507	-0.464319	0.169816	0.620677	0.422865	0.65154	0.611743	0.566602	-0.450876	0.272592	0.611341	0.198514	-0.694001	-0.238361	0.282399	-0.384388	0.172229	0.732615	-0.0631075	-0.581352	0.230362	-0.0949245	0.257389	0.0410775	0.15539	-0.330897	-0.190576	0.575562	0.548967	0.0561204	-0.238131	0.465728	0.180633	-0.0496146
15	Fv	-0.200644	-0.374716	0.247489	0.0875091	0.663386	0.0630788	-0.0964533	0.0877566	0.39537	0.576962	0.182863	0.305989	0.87293	0.968507	1	-0.474172	0.391686	0.690543	0.571171	0.719542	0.703155	0.643379	-0.483958	0.311629	0.604712	0.322394	-0.778754	-0.308122	0.21581	-0.240972	0.358117	0.683622	-0.113653	-0.462841	0.234092	-0.191866	0.21771	-0.0599675	0.20866	-0.370146	-0.261923	0.65213	0.651251	0.151494	-0.114567	0.356935	0.0534222	-0.120291
16	tm	0.725085	0.23385	0.220661	-0.355809	0.0884112	-0.178743	0.214875	-0.408872	-0.235965	-0.314796	-0.0813593	-0.304054	-0.481872	-0.464319	-0.474172	1	-0.0215435	-0.454757	-0.308421	-0.482597	-0.451851	-0.370053	0.0978704	-0.475472	-0.50012	-0.114845	-0.0372669	0.0218743	0.145378	-0.346244	0.187558	-0.511397	0.38674	0.247187	0.281128	-0.208791	0.124728	-0.116352	0.408844	-0.296074	-0.289066	-0.568025	-0.238292	-0.582144	-0.0095634	-0.653236	-0.440049	-0.327695
17	fv/fm	-0.306028	-0.350985	-0.0941796	-0.344285	-0.123128	-0.465008	-0.0406381	-0.200046	0.215934	-0.323439	-0.500426	-0.282418	0.1412	0.169816	0.391686	-0.0215435	1	0.276651	0.530461	0.281874	0.35661	0.307595	-0.0848618	0.232192	0.0119792	0.584838	-0.581664	-0.167304	-0.275894	0.406703	0.781677	-0.0172743	-0.27767	0.268724	0.216728	-0.461824	-0.00038703	-0.368585	0.426935	-0.422558	-0.264708	0.318888	0.40536	0.278775	0.417398	-0.343422	-0.455534	-0.251381
18	lyco	-0.0538345	-0.153319	-0.0393467	-0.187585	0.353827	-0.161544	-0.259361	-0.170484	0.476801	0.191764	-0.25331	0.491354	0.790842	0.620677	0.690543	-0.454757	0.276651	1	0.894346	0.987064	0.993907	0.977177	-0.665679	0.441681	0.92365	0.212316	-0.526906	-0.590286	0.41618	0.157456	0.588343	0.36721	-0.339712	-0.355659	-0.407764	-0.449046	-0.369514	-0.524095	-0.374706	-0.0647448	-0.326472	0.422817	0.521884	0.034318	0.200462	0.286338	0.123258	-0.293624
19	chl a	-0.0188239	0.0572814	-0.0218605	-0.195188	0.210145	-0.165446	-0.15221	-0.179166	0.239789	-0.0980105	-0.310194	0.246385	0.566539	0.422865	0.571171	-0.308421	0.530461	0.894346	1	0.840923	0.909745	0.93769	-0.531711	0.304091	0.683654	0.303933	-0.481022	-0.550238	0.216394	0.328022	0.738783	0.0694677	-0.196463	-0.0436456	-0.242289	-0.416947	-0.220933	-0.484053	-0.221058	-0.0655012	-0.58596	0.407027	0.675195	0.128429	0.382069	-0.0346463	-0.266109	-0.523038
20	chl b	-0.146354	-0.25191	-0.0328645	-0.214084	0.334632	-0.244228	-0.240015	-0.154478	0.574947	0.25903	-0.279324	0.522786	0.794295	0.65154	0.719542	-0.482597	0.281874	0.987064	0.840923	1	0.989695	0.932273	-0.69419	0.462512	0.924259	0.250761	-0.58231	-0.604693	0.439322	0.115689	0.575068	0.475044	-0.380884	-0.385131	-0.406726	-0.478202	-0.403475	-0.541465	-0.333355	-0.103744	-0.215359	0.464512	0.482198	0.0567084	0.151733	0.342731	0.210217	-0.191318
21	total chl	-0.117262	-0.178106	-0.0309975	-0.215889	0.31233	-0.231145	-0.224411	-0.165921	0.50454	0.172792	-0.296371	0.466268	0.759279	0.611743	0.703155	-0.451851	0.35661	0.993907	0.909745	0.989695	1	0.96334	-0.673264	0.435296	0.889975	0.272801	-0.57402	-0.609506	0.3943	0.175549	0.636667	0.382829	-0.344194	-0.307017	-0.376145	-0.477194	-0.368	-0.543485	-0.314237	-0.0969225	-0.320265	0.464067	0.548592	0.0774882	0.217503	0.253772	0.0908639	-0.285172
22	T.car	0.0778012	-0.0554074	-0.0577193	-0.18964	0.374103	-0.0817818	-0.293781	-0.226952	0.354876	0.0938395	-0.234493	0.395632	0.763843	0.566602	0.643379	-0.370053	0.307595	0.977177	0.93769	0.932273	0.96334	1	-0.593928	0.388302	0.878341	0.197166	-0.477781	-0.553289	0.376742	0.202404	0.625957	0.214833	-0.281226	-0.293606	-0.372586	-0.43718	-0.309263	-0.511186	-0.375221	-0.061071	-0.470927	0.341508	0.553335	-0.0196438	0.280111	0.184134	-0.0118403	-0.436173
23	TOS	-0.0955066	-0.038465	-0.506899	-0.095167	-0.479003	0.0409228	-0.328594	-0.168781	-0.164076	-0.154694	0.00377838	-0.663727	-0.435582	-0.450876	-0.483958	0.0978704	-0.0848618	-0.665679	-0.531711	-0.69419	-0.673264	-0.593928	1	-0.476051	-0.611951	0.252529	0.58328	0.751568	-0.31454	0.149275	-0.471698	-0.377991	-0.0623893	0.592057	0.1344	0.290925	0.1256	0.239015	0.119097	0.251932	0.185815	-0.614443	-0.574834	0.0199327	0.138935	-0.0378551	0.0222114	0.216472
24	SOD	-0.272605	-0.391302	-0.0338201	0.191701	0.00735339	0.0399063	-0.0454355	0.258058	0.10297	-0.223123	-0.303393	0.497969	0.429007	0.272592	0.311629	-0.475472	0.232192	0.441681	0.304091	0.462512	0.435296	0.388302	-0.476051	1	0.5181	-0.321289	-0.158722	-0.156166	-0.367175	0.490728	0.285885	0.164084	-0.616145	-0.561627	-0.352186	-0.14522	-0.315384	-0.176745	-0.327994	-0.00578591	0.315587	0.426714	0.116403	0.357323	0.00524012	0.148779	0.205851	0.256476
25	Pro	-0.0198217	-0.295927	-0.181446	-0.186176	0.367383	-0.0801145	-0.439893	-0.222923	0.543946	0.323816	-0.190228	0.509663	0.831397	0.611341	0.604712	-0.50012	0.0119792	0.92365	0.683654	0.924259	0.889975	0.878341	-0.611951	0.5181	1	0.0897553	-0.401303	-0.55545	0.504005	0.126967	0.388469	0.47476	-0.417714	-0.581676	-0.58642	-0.45494	-0.49761	-0.526263	-0.578002	-0.0754349	-0.0577109	0.304797	0.263229	-0.133627	0.18048	0.535885	0.43932	-0.164129
26	est	-0.391589	-0.488653	-0.506446	-0.667593	-0.17843	-0.624719	-0.50781	-0.573382	0.654837	0.241112	-0.368817	-0.537721	0.168522	0.198514	0.322394	-0.114845	0.584838	0.212316	0.303933	0.250761	0.272801	0.197166	0.252529	-0.321289	0.0897553	1	-0.45684	-0.181726	0.340636	0.122951	0.420348	0.334888	-0.186462	0.365781	-0.0237586	-0.563422	-0.215586	-0.501935	0.202786	-0.40635	-0.0429633	0.0103442	0.0350142	-0.109676	0.533972	0.229316	0.105661	-0.200903
27	cat	0.0252504	0.460561	-0.262413	0.316365	-0.561701	0.337887	0.0175282	0.2437	-0.502594	-0.395099	0.0856113	-0.081369	-0.570904	-0.694001	-0.778754	-0.0372669	-0.581664	-0.526906	-0.481022	-0.58231	-0.57402	-0.477781	0.58328	-0.158722	-0.401303	-0.45684	1	0.563408	-0.376249	0.290956	-0.682939	-0.580355	-0.00360134	0.360407	-0.254104	0.590185	-0.0695318	0.37016	-0.419553	0.7507	0.244323	-0.498465	-0.525854	0.177677	-0.07561	-0.0726204	0.0826672	0.306714
28	protein	-0.038691	0.0365391	-0.0474043	0.292	-0.237754	0.239256	0.0846753	0.273556	-0.315433	-0.19615	0.102444	-0.0965576	-0.245988	-0.238361	-0.308122	0.0218743	-0.167304	-0.590286	-0.550238	-0.604693	-0.609506	-0.553289	0.751568	-0.156166	-0.55545	-0.181726	0.563408	1	-0.594996	-0.0570989	-0.57277	-0.405441	-0.205884	0.419184	0.347411	0.624149	0.330294	0.520187	0.301338	0.525026	0.146307	-0.469985	-0.442346	0.370896	-0.450788	-0.236162	-0.090107	0.581247
29	MDA	0.295769	-0.111418	-0.139426	-0.529021	0.370834	-0.287045	-0.390969	-0.59366	0.586073	0.585439	0.0174133	0.0397596	0.340315	0.282399	0.21581	0.145378	-0.275894	0.41618	0.216394	0.439322	0.3943	0.376742	-0.31454	-0.367175	0.504005	0.340636	-0.376249	-0.594996	1	-0.430521	0.17596	0.448758	0.172644	-0.253006	-0.343058	-0.539256	-0.355938	-0.51065	-0.263089	-0.325753	-0.112846	-0.130168	-0.0249646	-0.712715	0.186679	0.445028	0.41978	-0.362988
30	TPC	-0.389261	-0.122888	-0.616871	-0.163738	-0.684666	-0.201707	-0.339031	-0.108162	-0.023243	-0.655907	-0.595477	-0.218129	-0.14784	-0.384388	-0.240972	-0.346244	0.406703	0.157456	0.328022	0.115689	0.175549	0.202404	0.149275	0.490728	0.126967	0.122951	0.290956	-0.0570989	-0.430521	1	0.316261	-0.337603	-0.520559	0.209777	-0.551218	-0.227215	-0.507169	-0.364629	-0.497667	0.174944	0.187213	0.0270743	-0.098954	0.314407	0.6657	-0.0353158	-0.0127317	-0.0651946
31	POD	0.0978014	-0.254586	-0.0794234	-0.578434	0.0823149	-0.548647	-0.145604	-0.491876	0.35624	-0.310223	-0.61559	-0.0372988	0.293596	0.172229	0.358117	0.187558	0.781677	0.588343	0.738783	0.575068	0.636667	0.625957	-0.471698	0.285885	0.388469	0.420348	-0.682939	-0.57277	0.17596	0.316261	1	-0.033495	-0.25761	0.00686545	-0.144973	-0.781764	-0.328994	-0.7305	0.0955232	-0.492701	-0.393378	0.183438	0.386535	-0.143613	0.506491	-0.310547	-0.337199	-0.516102
32	APX	-0.461518	-0.562251	0.0369413	-0.000929948	0.386971	-0.093718	-0.186615	0.0613801	0.61271	0.854882	0.246491	0.189238	0.566939	0.732615	0.683622	-0.511397	-0.0172743	0.36721	0.0694677	0.475044	0.382829	0.214833	-0.377991	0.164084	0.47476	0.334888	-0.580355	-0.405441	0.448758	-0.337603	-0.033495	1	-0.0425523	-0.581216	-0.0153741	-0.219256	-0.0333009	-0.0621277	0.00829167	-0.436355	0.364684	0.580178	0.199228	-0.0423666	-0.106086	0.776679	0.611173	0.18098
33	S.L (H+I)	0.371527	0.642202	0.552942	0.36883	0.369734	0.479528	0.449814	0.226785	-0.562061	0.245145	0.741577	-0.249979	-0.346337	-0.0631075	-0.113653	0.38674	-0.27767	-0.339712	-0.196463	-0.380884	-0.344194	-0.281226	-0.0623893	-0.616145	-0.417714	-0.186462	-0.00360134	-0.205884	0.172644	-0.520559	-0.25761	-0.0425523	1	0.0183466	0.545157	0.341156	0.668567	0.521843	0.298923	-0.209126	-0.43061	0.165267	0.396711	-0.267232	-0.117568	-0.175623	-0.426184	-0.498735
34	R.L (H+I)	-0.133162	0.329112	-0.190847	-0.23868	-0.619597	-0.361993	0.138994	-0.112151	-0.130912	-0.485023	-0.336919	-0.397683	-0.591344	-0.581352	-0.462841	0.247187	0.268724	-0.355659	-0.0436456	-0.385131	-0.307017	-0.293606	0.592057	-0.561627	-0.581676	0.365781	0.360407	0.419184	-0.253006	0.209777	0.00686545	-0.581216	0.0183466	1	0.163801	0.152634	0.0283637	-0.00456322	0.289503	0.403634	-0.245467	-0.41208	-0.150126	0.285312	0.13333	-0.538734	-0.452488	0.0299446
35	S.F.W (H+I)	0.103324	0.20741	0.675828	0.429284	0.409028	0.333789	0.575424	0.414192	-0.437938	0.161816	0.550368	-0.159772	-0.118272	0.230362	0.234092	0.281128	0.216728	-0.407764	-0.242289	-0.406726	-0.376145	-0.372586	0.1344	-0.352186	-0.58642	-0.0237586	-0.254104	0.347411	-0.343058	-0.551218	-0.144973	-0.0153741	0.545157	0.163801	1	0.458139	0.924634	0.666362	0.897587	-0.208936	-0.377688	0.228462	0.410016	0.218893	-0.479067	-0.420516	-0.603266	-0.0235205
36	S.D.W (H+I)	-0.0729289	0.567626	0.460385	0.873072	0.013144	0.707978	0.550775	0.822874	-0.693554	0.0145809	0.644401	0.221835	-0.268265	-0.0949245	-0.191866	-0.208791	-0.461824	-0.449046	-0.416947	-0.478202	-0.477194	-0.43718	0.290925	-0.14522	-0.45494	-0.563422	0.590185	0.624149	-0.539256	-0.227215	-0.781764	-0.219256	0.341156	0.152634	0.458139	1	0.645911	0.929848	0.15391	0.639803	-0.0383246	0.0908924	0.0919264	0.545662	-0.64668	-0.127063	-0.214069	0.390645
37	Sh.F wt (H+I)	0.161776	0.398646	0.684229	0.667487	0.484692	0.653718	0.540365	0.553804	-0.637227	0.216415	0.782922	-0.112221	-0.0690593	0.257389	0.21771	0.124728	-0.00038703	-0.369514	-0.220933	-0.403475	-0.368	-0.309263	0.1256	-0.315384	-0.49761	-0.215586	-0.0695318	0.330294	-0.355938	-0.507169	-0.328994	-0.0333009	0.668567	0.0283637	0.924634	0.645911	1	0.834932	0.662045	-0.0762045	-0.425228	0.293291	0.488434	0.22183	-0.465837	-0.279183	-0.563349	-0.114682
38	sh.d wt (H+I)	-0.0381883	0.460178	0.568085	0.892162	0.200573	0.773053	0.569361	0.807653	-0.717339	0.166022	0.808398	0.0690479	-0.234783	0.0410775	-0.0599675	-0.116352	-0.368585	-0.524095	-0.484053	-0.541465	-0.543485	-0.511186	0.239015	-0.176745	-0.526263	-0.501935	0.37016	0.520187	-0.51065	-0.364629	-0.7305	-0.0621277	0.521843	-0.00456322	0.666362	0.929848	0.834932	1	0.34487	0.312141	-0.0461219	0.228663	0.199276	0.416329	-0.615644	-0.0918433	-0.260745	0.264162
39	R.F.W (H+I)	0.0160708	-0.0532792	0.537935	0.072154	0.243877	-0.0998279	0.506878	0.174042	-0.12421	0.0679304	0.176813	-0.184512	-0.152805	0.15539	0.20866	0.408844	0.426935	-0.374706	-0.221058	-0.333355	-0.314237	-0.375221	0.119097	-0.327994	-0.578002	0.202786	-0.419553	0.301338	-0.263089	-0.497667	0.0955232	0.00829167	0.298923	0.289503	0.897587	0.15391	0.662045	0.34487	1	-0.322948	-0.251033	0.110097	0.24149	0.17398	-0.403527	-0.504359	-0.535062	0.086459
40	R.D.W (H+I)	-0.108538	0.504425	0.00213775	0.39079	-0.385008	0.213302	0.23286	0.437694	-0.292431	-0.309128	-0.0246831	0.428558	-0.202265	-0.330897	-0.370146	-0.296074	-0.422558	-0.0647448	-0.0655012	-0.103744	-0.0969225	-0.061071	0.251932	-0.00578591	-0.0754349	-0.40635	0.7507	0.525026	-0.325753	0.174944	-0.492701	-0.436355	-0.209126	0.403634	-0.208936	0.639803	-0.0762045	0.312141	-0.322948	1	-0.00261797	-0.242932	-0.17888	0.539305	-0.383816	-0.136242	-0.00809974	0.456885
41	T.Wp (H+I)	-0.541088	-0.584785	-0.402964	-0.0587116	-0.458836	-0.236433	-0.21454	0.0711162	0.346453	0.136508	-0.186722	-0.00454149	-0.180419	-0.190576	-0.261923	-0.289066	-0.264708	-0.326472	-0.58596	-0.215359	-0.320265	-0.470927	0.185815	0.315587	-0.0577109	-0.0429633	0.244323	0.146307	-0.112846	0.187213	-0.393378	0.364684	-0.43061	-0.245467	-0.377688	-0.0383246	-0.425228	-0.0461219	-0.251033	-0.00261797	1	-0.0456077	-0.669938	0.0722244	-0.0422648	0.509001	0.767268	0.700052
42	O.p (H+I)	-0.503159	-0.0419575	0.435934	0.470141	0.289952	0.198008	0.355553	0.565817	-0.0106748	0.305187	0.296611	0.308915	0.350986	0.575562	0.65213	-0.568025	0.318888	0.422817	0.407027	0.464512	0.464067	0.341508	-0.614443	0.426714	0.304797	0.0103442	-0.498465	-0.469985	-0.130168	0.0270743	0.183438	0.580178	0.165267	-0.41208	0.228462	0.0908924	0.293291	0.228663	0.110097	-0.242932	-0.0456077	1	0.772199	0.475282	-0.0832835	0.239971	-0.0805288	-0.0618136
43	Tr.P (H+I)	-0.029788	0.340766	0.580285	0.386748	0.507329	0.297539	0.4007	0.375277	-0.228292	0.139987	0.339202	0.232471	0.375603	0.548967	0.651251	-0.238292	0.40536	0.521884	0.675195	0.482198	0.548592	0.553335	-0.574834	0.116403	0.263229	0.0350142	-0.525854	-0.442346	-0.0249646	-0.098954	0.386535	0.199228	0.396711	-0.150126	0.410016	0.0919264	0.488434	0.199276	0.24149	-0.17888	-0.669938	0.772199	1	0.307287	-0.0350134	-0.145402	-0.547863	-0.491202
44	R.W.C (H+I)	-0.664543	0.119045	0.228291	0.544796	-0.327681	0.0914216	0.47299	0.748101	-0.207868	-0.248585	-0.0446654	0.346167	-0.0460227	0.0561204	0.151494	-0.582144	0.278775	0.034318	0.128429	0.0567084	0.0774882	-0.0196438	0.0199327	0.357323	-0.133627	-0.109676	0.177677	0.370896	-0.712715	0.314407	-0.143613	-0.0423666	-0.267232	0.285312	0.218893	0.545662	0.22183	0.416329	0.17398	0.539305	0.0722244	0.475282	0.307287	1	-0.345382	-0.166014	-0.224125	0.516022
45	FO (H+I)	-0.0784858	-0.196221	-0.713028	-0.575255	-0.365002	-0.318319	-0.646895	-0.6414	0.203355	-0.264487	-0.433565	-0.643936	-0.0646126	-0.238131	-0.114567	-0.0095634	0.417398	0.200462	0.382069	0.151733	0.217503	0.280111	0.138935	0.00524012	0.18048	0.533972	-0.07561	-0.450788	0.186679	0.6657	0.506491	-0.106086	-0.117568	0.13333	-0.479067	-0.64668	-0.465837	-0.615644	-0.403527	-0.383816	-0.0422648	-0.0832835	-0.0350134	-0.345382	1	0.139805	0.0242453	-0.605431
46	fm (H+I)	-0.397682	-0.47162	-0.412156	-0.0112628	0.132576	0.0924817	-0.579406	-0.0786652	0.511771	0.736904	0.227371	0.0366389	0.484849	0.465728	0.356935	-0.653236	-0.343422	0.286338	-0.0346463	0.342731	0.253772	0.184134	-0.0378551	0.148779	0.535885	0.229316	-0.0726204	-0.236162	0.445028	-0.0353158	-0.310547	0.776679	-0.175623	-0.538734	-0.420516	-0.127063	-0.279183	-0.0918433	-0.504359	-0.136242	0.509001	0.239971	-0.145402	-0.166014	0.139805	1	0.860816	0.170542
47	Fv (H+I)	-0.338033	-0.584836	-0.505501	-0.210074	-0.0995589	-0.176782	-0.553836	-0.193689	0.631367	0.52821	-0.0775755	0.147311	0.290604	0.180633	0.0534222	-0.440049	-0.455534	0.123258	-0.266109	0.210217	0.0908639	-0.0118403	0.0222114	0.205851	0.43932	0.105661	0.0826672	-0.090107	0.41978	-0.0127317	-0.337199	0.611173	-0.426184	-0.452488	-0.603266	-0.214069	-0.563349	-0.260745	-0.535062	-0.00809974	0.767268	-0.0805288	-0.547863	-0.224125	0.0242453	0.860816	1	0.459909
48	tm (H+I)	-0.508563	-0.33386	-0.00681061	0.22942	-0.328941	-0.132878	0.188469	0.429802	0.199111	0.0720202	-0.113358	0.391674	-0.0845317	-0.0496146	-0.120291	-0.327695	-0.251381	-0.293624	-0.523038	-0.191318	-0.285172	-0.436173	0.216472	0.256476	-0.164129	-0.200903	0.306714	0.581247	-0.362988	-0.0651946	-0.516102	0.18098	-0.498735	0.0299446	-0.0235205	0.390645	-0.114682	0.264162	0.086459	0.456885	0.700052	-0.0618136	-0.491202	0.516022	-0.605431	0.170542	0.459909	1
49	fv/fm (H+I)	-0.11392	-0.498998	-0.532376	-0.483055	-0.447296	-0.514388	-0.378471	-0.373126	0.526878	-0.0639458	-0.539239	0.110825	-0.132247	-0.349781	-0.4204	0.0536159	-0.325164	-0.126103	-0.393339	-0.0476151	-0.140607	-0.228041	0.118108	0.199946	0.133442	-0.0281757	0.254585	0.0659294	0.214272	0.160325	-0.126899	0.0728648	-0.592162	-0.105043	-0.669732	-0.349479	-0.780465	-0.481337	-0.414547	0.103028	0.764186	-0.495514	-0.854316	-0.261668	0.0452865	0.294543	0.730424	0.529712
50	lyco (H+I)	0.66832	-0.0139084	0.133293	-0.304567	0.164006	-0.165823	0.0636507	-0.341402	0.0369542	-0.0971521	-0.124937	0.112618	-0.165407	-0.259616	-0.3726	0.745409	-0.347323	-0.341498	-0.453278	-0.333266	-0.375614	-0.323711	0.131081	-0.263447	-0.23318	-0.277535	0.0988991	0.320642	0.205384	-0.492102	-0.0948773	-0.332547	-0.036629	0.0452911	0.0701392	-0.08108	-0.0769497	-0.110948	0.227091	0.0223918	0.0108576	-0.740097	-0.556939	-0.495872	-0.391374	-0.361665	0.0138169	0.182201
51	chl a (H+I)	0.404153	0.00258479	0.381393	-0.271378	0.0917247	-0.329768	0.407927	-0.182306	0.00759275	-0.0480858	-0.0521097	-0.042372	-0.445113	-0.310997	-0.344901	0.827085	-0.107016	-0.45974	-0.481684	-0.399714	-0.434108	-0.496905	-0.12357	-0.332371	-0.450982	-0.142919	-0.194473	-0.0664637	0.198005	-0.531833	0.063422	-0.104872	0.312866	0.0439472	0.294741	-0.184942	0.0693919	-0.0601547	0.499684	-0.351874	0.0853681	-0.303793	-0.280073	-0.428345	-0.291754	-0.434441	-0.14187	0.0538014
52	chl b (H+I)	0.67696	-0.0455093	-0.0947575	-0.362223	0.18658	-0.111299	-0.22657	-0.463566	0.122105	-0.11494	-0.219093	0.137642	0.111305	-0.117906	-0.221377	0.522549	-0.285	-0.0736325	-0.180379	-0.105848	-0.128933	-0.0149035	0.218516	-0.174306	0.0283333	-0.164472	0.147487	0.391604	0.2288	-0.308626	-0.0182732	-0.385009	-0.262805	0.0763668	-0.104516	-0.120923	-0.190066	-0.235152	0.014329	0.178947	-0.139898	-0.810133	-0.513103	-0.450102	-0.249012	-0.249829	0.053096	0.101199
53	total chl (H+I)	0.667556	-0.0274737	0.162725	-0.389434	0.172485	-0.26377	0.0942922	-0.401883	0.0822116	-0.101333	-0.170022	0.0628827	-0.189456	-0.256999	-0.342732	0.816583	-0.244115	-0.315801	-0.396624	-0.30121	-0.336031	-0.300133	0.0668993	-0.305423	-0.245735	-0.188348	-0.0198114	0.210543	0.26154	-0.507639	0.0254573	-0.306558	0.0156117	0.0743439	0.105827	-0.18519	-0.0804681	-0.184956	0.301393	-0.0918383	-0.0391708	-0.693675	-0.490618	-0.537217	-0.329247	-0.413225	-0.0491625	0.0959238
54	T.car (H+I)	0.589894	0.0207801	0.267953	-0.217107	0.155881	-0.144891	0.231908	-0.225493	-0.0346583	-0.0105398	0.0216086	0.0383201	-0.341882	-0.314824	-0.43175	0.806561	-0.391963	-0.502347	-0.611278	-0.467749	-0.520594	-0.514621	0.0600232	-0.337279	-0.38735	-0.31215	0.0531235	0.19406	0.213838	-0.589714	-0.172927	-0.213263	0.192479	-0.0158551	0.184856	-0.0422134	0.0327776	0.00979697	0.325828	-0.129459	0.121442	-0.587023	-0.513512	-0.521254	-0.415556	-0.336995	0.0152076	0.173749
55	TOS (H+I)	0.334204	-4.20214e-05	0.0254458	-0.392129	-0.111364	-0.295447	0.0974807	-0.384673	-0.0389975	-0.0294738	0.00775483	-0.562337	-0.605243	-0.463206	-0.491682	0.821182	-0.0609239	-0.70842	-0.609627	-0.68015	-0.683109	-0.684744	0.420192	-0.698792	-0.705347	0.189916	0.0172517	0.184232	0.161793	-0.419569	-0.0982549	-0.227076	0.392626	0.381259	0.365812	-0.127283	0.165992	0.00630194	0.527725	-0.341809	0.0495105	-0.550807	-0.440846	-0.501716	-0.0113433	-0.355613	-0.162033	-0.0632581
56	SOD (H+I)	-0.185175	-0.249976	0.354242	0.329634	0.057639	0.0432445	0.395368	0.460729	-0.139716	-0.281061	-0.137171	0.3526	0.149389	0.200549	0.24378	-0.0946037	0.381375	-0.0772165	-0.0649958	-0.0459364	-0.0524397	-0.102754	-0.0333388	0.527644	-0.161813	-0.249804	-0.134675	0.511788	-0.716803	0.0397202	0.0761844	-0.108034	-0.421977	-0.0250163	0.424523	0.276632	0.288127	0.282298	0.501889	0.124621	0.0761189	0.185883	0.0897315	0.611335	-0.514932	-0.391258	-0.274785	0.529061
57	Pro (H+I)	0.670407	0.0360194	0.309661	-0.399629	0.31241	-0.323919	0.188899	-0.376747	0.181717	-0.02371	-0.187537	0.273973	-0.0333389	-0.0951733	-0.155412	0.751734	-0.194208	-0.0304239	-0.135838	-0.0100235	-0.0436324	-0.0370981	-0.261354	-0.230694	-0.0119389	-0.180553	-0.225674	-0.0767049	0.436732	-0.559112	0.209132	-0.171338	0.0589586	-0.035762	0.0440247	-0.296255	-0.140008	-0.301743	0.248692	-0.134672	-0.175394	-0.481132	-0.246015	-0.527723	-0.338856	-0.390343	-0.0760125	-0.0237108
58	est (H+I)	-0.115871	0.167522	0.158026	0.24695	0.226682	0.272298	0.0561761	0.184503	-0.270651	-0.155181	0.100236	-0.0959498	0.324779	0.371457	0.520858	-0.316053	0.628397	0.462652	0.717194	0.387383	0.486964	0.553535	-0.278704	0.283115	0.228056	0.166238	-0.366786	-0.312113	-0.274258	0.369106	0.49855	-0.0154906	0.137865	-0.0479981	0.231323	-0.0391324	0.329075	0.0528955	0.0743061	-0.211526	-0.579307	0.624044	0.832248	0.322427	0.362438	-0.146813	-0.555223	-0.572496
59	cat (H+I)	0.312625	0.0695736	0.451375	0.596378	0.336078	0.629488	0.346701	0.464393	-0.617301	-0.175889	0.395999	0.172907	-0.0218474	0.0390595	-0.0460926	0.160201	-0.152872	-0.32336	-0.350984	-0.349661	-0.361125	-0.283121	-0.118974	0.446569	-0.216537	-0.742163	0.102459	0.254348	-0.549849	-0.0886145	-0.215205	-0.183314	0.139117	-0.500151	0.355234	0.384367	0.459637	0.525289	0.167018	-0.104753	0.0795201	0.12762	0.0442675	0.0630202	-0.371982	-0.230243	-0.213475	0.10796
60	protein (H+I)	-0.053479	-0.181327	-0.72555	-0.279379	-0.316144	0.00158372	-0.69131	-0.416094	0.187714	0.208408	0.0252225	-0.535428	-0.115045	-0.231071	-0.328652	-0.0914621	-0.353149	-0.332546	-0.390724	-0.349915	-0.371836	-0.298284	0.810814	-0.453445	-0.146339	0.341609	0.49754	0.431145	0.190314	0.0728934	-0.48392	-0.0410943	-0.134117	0.275273	-0.267055	0.043725	-0.197771	-0.0343838	-0.296603	0.184718	0.294393	-0.619525	-0.647672	-0.296879	0.27505	0.44257	0.474595	0.1235
61	MDA (H+I)	0.397657	-0.0147035	0.741596	0.395233	0.728183	0.375463	0.464347	0.335698	-0.231128	0.217366	0.414524	0.456153	0.283271	0.423824	0.341067	0.245072	-0.11226	0.0444965	-0.1024	0.0670434	0.02434	0.0167633	-0.602866	0.344084	0.0959003	-0.56247	-0.430027	-0.175434	-0.0317499	-0.52283	0.0534998	0.22449	0.265632	-0.696516	0.411761	0.0920749	0.416859	0.29275	0.32777	-0.37374	-0.0889382	0.347295	0.314675	-0.135676	-0.530311	-0.135327	-0.143489	-0.0102792
62	TPC (H+I)	0.243573	-0.0944012	-0.175443	-0.294917	0.463514	0.0818548	-0.490104	-0.492932	0.183366	0.436568	0.243668	-0.4989	0.420019	0.457581	0.467533	0.0565206	0.257376	0.236952	0.333946	0.181762	0.227807	0.334799	0.204393	-0.466218	0.157282	0.617551	-0.414118	-0.129006	0.43755	-0.240784	0.23426	0.197279	0.271377	0.0511432	0.258059	-0.275271	0.275633	-0.129152	0.188778	-0.440989	-0.538806	-0.0468455	0.307888	-0.42158	0.366006	0.195352	-0.141094	-0.619093
63	POD (H+I)	-0.414871	-0.619331	-0.389685	-0.636253	-0.0790632	-0.65416	-0.425561	-0.507107	0.728654	0.250704	-0.426927	-0.284482	0.263212	0.277044	0.403308	-0.167579	0.560676	0.427685	0.402995	0.49881	0.489313	0.354279	-0.282609	0.113844	0.38501	0.757868	-0.677293	-0.671445	0.440911	0.222588	0.624409	0.572897	-0.210291	-0.133247	-0.276567	-0.813814	-0.442882	-0.682832	-0.0316089	-0.67502	0.178603	0.342376	0.140852	-0.218973	0.611737	0.372817	0.285028	-0.26276
64	APX (H+I)	-0.0450605	0.58462	0.484896	0.490823	0.297223	0.412772	0.410614	0.452718	-0.251053	0.463234	0.663781	0.224786	-0.0328986	0.191842	0.141851	-0.216411	-0.410728	0.125561	0.0964095	0.121644	0.118834	0.086512	-0.376638	-0.315893	0.078063	-0.184963	0.000930552	-0.41789	0.323072	-0.383802	-0.318217	0.325405	0.717968	-0.156625	0.15279	0.377827	0.353659	0.416254	-0.10869	0.106107	-0.237937	0.508713	0.529409	0.0541526	-0.204445	0.245626	-0.0382669	-0.241438
65	yield (H+I)	0.131274	-0.683314	-0.00426983	-0.50851	0.445106	-0.406088	-0.271391	-0.483468	0.531973	0.210553	-0.285818	-0.0887543	0.532477	0.533734	0.587602	0.222734	0.587898	0.303825	0.250752	0.346839	0.33244	0.294912	-0.211184	0.175848	0.257379	0.462335	-0.827127	-0.170711	0.222748	-0.210378	0.632546	0.332866	-0.288466	-0.255827	0.218227	-0.64076	-0.0279041	-0.451404	0.461736	-0.711588	-0.115785	0.049575	0.110488	-0.299831	0.0916952	-0.0308016	-0.0223745	-0.143604
	Values in bold are different from 0 with a significance level alpha=0.05
[truncated: 17 more columns]
